# Supplementary material for: Macroevolutionary patterns in intragenomic rDNA variability among planktonic foraminifera
Source: PeerJ. 2023 Apr 25;11:e15255. doi: 10.7717/peerj.15255 (PMC10143585; doi:10.7717/peerj.15255)
Supplement: Supplemental Information 1 [file peerj-11-15255-s001.csv]

accession_number	genus	species	specimen_voucher	clone_ds	full_sequence	latitude	longitude	collection_date	depth_of_collection	seq_included_in_analyses
AB263433	Globigerinita	glutinata	OKI	11	aagggcaccacaagagcgcgtggagcatgtggcttaatttgactcaacgcgggaaatcttaccgggtccggacacactgaggattgacaggtattatatagcgcgcttgcgcgtctattgttaaatatgctagtcctttcatgattatgtgataggtggtgcatggccgttcttagttcgtggagtgatctgtctgcttagttgcgtttcagataaggatctatattctttacagaagtgttgcgttgtgcatttgacccctcgttcgcgagtgcgtgtcttttcgcgctcgcacgctttttacattaggtcctgaaagcaacgaacgtgaccgcaacctcttgttgcctcatctccctactttttagcgagcacttcggtgtgcgttaataatttcat…	29.533329999999999	128.38333	2002-10-17	0-200	yes
AB263434	Globigerinita	glutinata	OKI	21	aagggcaccacaagagcgcgtggagcatgtggcttaatttgactcaacgcgggaaatcttaccgggtccggacacactgaggattgacaggtattatatagcacgcgcttgcgcgtctattgttaaatatgctagtcctttcatgattatgtgataggtggtgcatggccgttcttagttcgtggagtgatctgtctgcttaattgcgtttcagataaggatctatattctttacagaagtgttgcgttgtgcatttgacccctcgttcgcgagtgcgtgtcttttcgcgctcgcacgctttttacattaggtcctgaaagtaacgaacgtgaccgcaacctcttgttgcctcatctccctactttttagcgtgcacttcggtgtgcgttaataatttc…	29.533329999999999	128.38333	2002-10-17	0-200	yes
AB263435	Candeina	nitida	GUA1	1	aagggcaccacaagaacgcgtggagcatgtggcttaatttgactcaacgcgggaaatcttaccgggtccggacgcactgaggattgacaggtattatataattgctcttcggagcttttattgttaaatatgctagtcctttcatgattatgtgataggtggtgcatggccgttcttagttcgtggagtgatctgtctgcttaattgcgttccactataaggatctatattctttacagtgtgcagtgcattgaccccttcttcggaagcgtgtgtctttacgctcacacttcattaggtcctgaaagcaacgaacgtgaccgcaacctcttgttgcctctgtgctcctacacgctcaatgcgctaaacactggttttcttcggaagcttagtgcgttg…	15.383330000000001	142.44999999999999	2004-06-14	0-200	yes
AB263436	Candeina	nitida	GUA2	1	aagggcaccacaagaacgcgtggagcatgtggcttaatttgactcaacgcgggaaatcttaccgggtccggacacactgaggattgacaggtattatataattgctcttcggagcttttattgttaaatatgctagtcctttcatgattatgtgataggtggtgcatggccgtccttagttcgtggagtgatctgtctgcttaattgcgtttcactataaggatctatattctttacagtgtgcagtgcattgaccccttcttcggaagcgtgtgtctttacgctcgcacttcattaggtcctgaaagcaacgaacgtgaccgcaacctcttgttgcctctgtgctcctacacgctcaatgcgctaaacactggttttctagcttagtgcgttggttga…	13.58333	140.43333000000001	2004-06-24	0-200	yes
AB263437	Neogloboquadrina	dutertrei	Oki1	1	aagggcaccacaagaacgcgtggagcatgtggcttaatttgactcaacgcgggaaatcttaccgggtccggacacactgaggattgacaggcaatatctaaatcgtttataataattcctattataatacgcttttagtgttaaatatgctagtcctttcatgattatgtgataggtggtgcatggccgttcttagttcgtggagtgatctgtctgcttaattgcgtttcactaagggcccataaattcaaggtatgttagctatcgtttctcaattgaccccttgtcttcgataagcgcgtgtcttttagagtttaaacattgcgcatgctgttgggtcctgaaagcaacgaacgtgaccgcaacgtcttattgcctttatcttgttatattctaatt…	29.533329999999999	128.38333	2002-10-17	0-200	yes
AB263438	Neogloboquadrina	dutertrei	Oki2	1	aagggcaccacaagaacgcgtggagcatgtggcttaatttgactcaacgcgggaaatcttaccgggtccggacacactgaggattgacaggcaatatctaaatcgtttataataattcctattataatacgtatttagtgttaaatatgctagtcctttcatgattatgtgataggtggtgcatggccgttcttagttcgtggagtgatctgtctgcttaattgcgtttcactaagggcccataaattcaaggtatgttagctatcgcttctcaattgaccccttgtcttcgataagcgcgtgtcttttagagtttaaacattgcgcatgctgttgggtcctgaaagcaacgaacgtgaccgcaacgtcttattgcctttatcttgctatattttaatt…	28.533329999999999	127.2	2002-10-16	0-200	yes
AB263439	Pulleniatina	obliquiloculata	OKI1	1	aagggcaccacaagaacgcgcggagcatgtggcttaatttgactcaacgcgggaaatcttaccgggtccggacacactgaggattgacaggcaatatctattaaaagaatgttatttaacatctctttttaatagtgttaaatatgctagtcctttcatgattatgtgataggtggtgcatggccgttcttagttcgtggagtgatctgtctgcttaattgcgtttcactaagggcccataaattcaaggtatgttagctattgtttccctattgaccccttatattcttataagcgcgtgtctttatgggtttaaacattgcgcatgctgttgggtcctgaaagcaacgaacgtgaccgcaacgtcttgttgcctttatcttgttatatctattaatt…	29.533329999999999	128.38333	2002-10-17	0-200	yes
AB263440	Pulleniatina	obliquiloculata	OKI2	1	aagggcaccacaagaacgcgtggagcatgtggcttaatttgactcaacgcgggaaattttaccgggtccggacacactgaggattgacaggcaatatctattaaaagaatattaatttaatatctctttttaatagtgttaaatatgctagtcctttcatgattatgtgataggtggtgcatggccgttcttagttcgtggagtgatctgtctgcttaattgcgtttcactaagggcccataaattcaaggtatgttagctattgtttccctattgaccccttatatcttataagcgcgtgtctttatgggtttaaacattgcgcatgctgttgggtcctgaaagcaacgaacgtgaccgcaacgtcttgttgcctttatcttgttatatctattaatt…	29.533329999999999	128.38333	2002-10-17	0-200	yes
AB263441	Pulleniatina	obliquiloculata	OKI3	1	aagggcaccacaagaacgcgtggagcatgtggcttaatttgactcaacgcgggaaattttaccgggtccggacacactgaggattgacaggcaatatctattaaaaagaattgttattataacaatctcttatttaatagtgttaaatatgctagtcctttcatgattatgtgataggtggtgcatggccgttcttagttcgtggagtgatctgtctgcttaattgcgtttcactaagggcccataaattcaaggtatgttagctattgtttccctattgaccccttattcttataagcgcgtgtctttatgggtttaaacattgcgcatgctgttgggtcctgaaagcaacgaacgtgaccgcaacgtcttgttgcctttatcttgttatatctatta…	29.533329999999999	128.38333	2002-10-17	0-200	yes
AB263442	Pulleniatina	obliquiloculata	OKI4	1	aagggcaccacaagaacgcgtggagcatgtggcttaatttgactcaacgcgggaaatcttaccgggtccggacacactgaggattgacaggcaatatctattaaaagaatattattttaatatctctttttaatagtgttaaatatgctagtcctttcatgattatgtgataggtggtgcatggccgttcttagttcgtggagtgatctgtctgcttaattgcgtttcactaagggcccataaattcaaggtatgttagctattgtttccctattgaccccttattcttataagcgcgtgtctttatgggtttaaacattgcgcatgctgttgggtcctgaaagcaacgaacgtgaccgcaacgtcttgttgcctttatcttgttatatctattattta…	28.533329999999999	127.2	2002-10-16	0-200	yes
AB263443	Globorotalia	hirsuta	GUA1	1	aagggcaccacaagaacgcgtggagcatgtggcttaatttgactcaacgcggggaatcttaccgggtccggacacactgaggattgacaggcaaatccaatagaatctgtcttatttctaataagtatagatttctatttgttataaagatgctagtcctctcatgattatgtgataggtggtgcatggccgttcttagttcgtggagtgatctgtctgcttaattgcgtttcactaaggtcccagtaatctaaggtatgctcgtctacttatctcatatgacgctgatagacccctcgtaagagcgcgttgtctattgcgttaatatatgtaacaagtgacacatactgttgggatctgaaagcaacgaacgtgaccgcaacgtcttgttgcctttct…	16.3	143.08332999999999	2004-06-12	0-200	yes
AB263444	Globorotalia	hirsuta	GUA2	1	aagggcaccacaagaacgcgtggagcatgtggcttaatttgactcaacgcggggaatcttaccgggtccggacacactgaggattgacaggcaaatctaatagaatctttcttatttctaataagtatagatttctatttgttataaagatgctagtcctttcatgattatgtgataggtggtgcatggccgttcttagttcgtggagtgatctgtctgcttaattgcgtttcactaaggtcccagtaatctaaggtatgctcgtctacttatctcatatgacgctgatagacccctcgtaagagcgcgttgtctattgcgttaatatatgtaacaagtgacacatactgttgggatctgaaagcaacgaacgtgaccgcaacgtcttgttgcctttct…	32.299999999999997	135.15	2004-07-05	0-200	yes
AB263445	Globorotalia	menardii	OKI1	Not Available	aagggcaccacaagaacgcgtggagcatgtggcttaatttgactcaacgcgggaaatcttaccgggtccggatgcactgaggattgacagacaggccatagaacagctgtatgtatacaattgttattatttgaataatacaattaggagcgccgcttctgcgtcgtgtgtaaactgttctaaggcttcatacacaggcactatctctcatgattatgttgcaggtggtgcatggccgttgttagttcgtggagtaatctgtctgcttaattgcgtttcgtacaagtactcactcaatcctggacgtatctcaattatatgtggcggtgtctgtcatggaaagcagcctacgttgtttcatacgtgcagctgtgtcgcctctgagttattgtcatttgg…	29.533329999999999	128.38333	2002-10-17	0-200	yes
AB263446	Globorotalia	truncatulinoides	GUA1	1	aagggcaccacaagaacgcgtggagcatgtggcttaatttgactcaacgcggggaatcttaccgggtccggacacactgaggattgacagacggttattgacttaagtaagcgccttaatagatttattctgttaagcgctcttaacacccttacacaaaggtgctagtcctttcatgatcgtttgataggtggtgcatggccgttcttagttcgtggagtgatctgtctgcctaattgcgtttcactaaggtcccattcatcatacgtatgaatagcgtcttaactcacttttatcattacttattgtagtaagcgctcatactattgggaccggaatgcaacgagcgcgactgcaccacctaattgccccttatctaccattaattattattattat…	16.3	143.08332999999999	2004-06-12	0-200	yes
AB263447	Globorotalia	truncatulinoides	GUA2	1	aacgcgtggagcatgtggcttaatttgactcaacgcggggaatcttaccgggtccggacacactgaggattgacagacggttattgacttaagtaagcgccttaatagatttattctgttaagcgctcttaacacctttacacaaagatgctagtcctttcatgatcgtttgataggtggtgcatggccgttcttagttcgtggagtgatctgtctgcctaattgcgtttcactaaggtcccattcatcatacgtatgaatagcgtcttaactcacttttatcattacttattgtagtaagcgctcatactattgggaccggaatgcaacgagcgcgactgcaccacctaattgccccttatctaccactaattattattattaaccgccctgtacggg…	18.58333	137.01666	2004-06-22	0-200	yes
AB263448	Hastigerina	pelagica	OKI1	1	aagggcaccacaagagcgtggagcatgtggcttaatttgactcaacgcgggaaatcttaccgggtccggacacactgaggattgacagagtggcttaggccacagacacagaatgggtttcttttaatacaccccatttgctgtgtcaacgtgccggttctttcatgattgtgtgataggtggtgcatggccgttcttagttcgtggagtgatctgtctgcttaattgcgtttcaaatacttcgaggatataaacgcattcattgtgagttgctatttagctgggaatagcaattttcgccacgggccaccgtggggaaacaagtcactttgagcgatcctcaatttgaaagcaacgaacgtgaccgcagccctttgttgtgtctttgccagagacacg…	29.533329999999999	128.38333	2002-10-17	0-200	yes
AB263449	Hastigerina	pelagica	OKI2	1	aagggcaccacaagccgcgtggagcatgtggcttaatttgactcaacgcgggaaatcttaccgggtccggacacactgaggattgacagagtggcttaggccacagacacagaatgggtttcttttaatacaccccatttgctgtgtcaacgtgccggttctttcatgattgtgtgataggtggtgcatggccgttcttagttcgtggagtgatctgtctgcttaattgcgtttcaaatacttcgaggatataaacgcattcattgtgagttgctatttagctgggaatagcaattttcgccacgggccaccgtggggaaacaagtcactttgagcgatcctcaatttgaaagcaacgaacgtgaccgcagccctttgttgtgtctttgccagagacac…	28.533329999999999	127.2	2002-10-16	0-200	yes
AB263450	Hastigerina	pelagica	OKI3	1	aagggcaccacaagagcgtggagcatgtggcttaatttgactcaacgcgggaaatcttaccgggtccggacacactgaggattgacagagtggcttaggccacagacacagaatgggtttcttttaatacaccccatttgctgtgtcaacgtgccggttctttcatgattgtgtgataggtggtgcatggccgttcttagttcgtggagtgatctgtctgcttaattgggtttcaaatacttcgaggatataaacgcattcattgtgagttgctatttagctgggaatagcaattttcgccacgggccaccgtggggaaacaagtcactttgagcgatcctcaatttgaaagcaacgaacgtgaccgcagccctttgttgtgtctttgccagagacacg…	28.533329999999999	127.2	2002-10-16	0-200	yes
AB263451	Globigerinella	siphonifera	OKI3	1	aagggcaccacaagagcgtggagcatgtggcttaatttgactcaacgcggggaatcttaccgggtccggacacactgaggattgacagacagttgtactttccctcccttcggggtgggattacaatagataacagatctttcatgatcatgtgatgggtggtgcatggccgttcttagttcgtggagtgatctgtctgcttaattgcgtttcaaattttatatttgttaacatgcgagtcttcaatgacggccactccaccttatagacattatatgatatgcacatttgtgtatttgattataacttgtctggagtctggctcgatttttttgactcaattgaacgcaacggacgtgattgcaagtccttgttgaacaaattatatatatactactt…	29.533329999999999	128.38333	2002-10-17	0-200	did not pass filter criteria
AB263452	Globigerinella	siphonifera	OKI1	1	aagggcaccacaagagcgtggagcatgtggcttaatttgactcaacgcggggaatcttaccgggtccggacacactgaggattgacagacaattgtctttttgtcaaatttaaagacaaaagataacagatctttcatgattatgtgatgggtggtgcatggccgttcttagttcgtggagtgatctgtctgcttaattgcgtttcaaatatattttattatataacgagtctacaaaggagtggttcattaacagacaatcatatctttgagcgtctggaatctactctatttggctcaattgaacgcaacggacgtgatcgcgagtccttgttgaacttcagtatatattgactttccccgtaggaagggattggcaataattgaatgttcgctttc…	29.533329999999999	128.38333	2002-10-17	0-200	yes
AB263453	Globigerinella	siphonifera	OKI2	1	aagggcaccacaagagcgtggagcatgtggcttaatttgactcaacgcggggaatcttaccgggtccggacacactgaggattgacagacaattgtctttttgtcaaatttaaagacaaaagataacagatctttcatgattatgtgatgggtggtgcatggccgttcttagttcgtggagtgatctgtctgcttaattgcgtttcaaatatattttattatataacgagtctacaaaggagtggttcattaacagacaatcatatctttgagcgtctggaatctactctatttggctcaattgaacgcaacggacgtgatcgcgagtccttgttgaacttcagtatatattgactttccccgtaggaagggattggcaataattgaatgttcgctttc…	29.533329999999999	128.38333	2002-10-17	0-200	yes
AB263454	Globigerinella	siphonifera	OKI4	1	aagggcaccacaagagcgtggagcatgtggcttaatttgactcaacgcggggaatcttaccgggtccggacacactgaggattgacagacaattgtctttttgtcaaatttaaagacaaaagataacagatctttcatgattatgtgatgggtggtgcatggccgttcttagttcgtggagtgatctgtctgcttaattgcgtttcaaatatattttattatataacgagtctacaaaggagtggttcattaacagacaatcatatctttgagcgtctggaatctactctatttggctcaattgaacgcaacggacgtgatcgcgagtccttgttgaacttcagtatatattgactatccccgtaggaagggattggcaataattgaatgttcgctttc…	29.533329999999999	128.38333	2002-10-17	0-200	yes
AB263455	Globigerinella	siphonifera	OKI5	1	aagggcaccacaagagcgtggagcatgtggcttaatttgactcaacgcggggaatcttaccgggtccggacacactgaagattgacagacaattgtctttttgtcaaatttaaagacaaaagataacagatctttcatgattatgtgatgggtggtgcatggccgttcttagttcgtggagtgatctgtctgcttaattgcgtttcaaatatattttattatataacgagtctacaaaggagtggttcattaacagacaatcatatctttgagcgtctggaatctactctatttggctcaattgaacgcaacggacgtgatcgcgagtccttgttgaacttcagtatatattgactttccccgtaggaagggattggcaataattgaatgttcgctttc…	26.533329999999999	128.4	2002-10-15	0-150	yes
AB263456	Orbulina	universa	OKI1	1	aagggcaccacaagagcgtggagcatgtggcttaatttgactcaacgcgggaaatcttactagatcaggacactttgaggattgacagacagttataccgaactacgaataatgaatggtccagggtaggcaaaaactaatagctcttttatgattatgtgataggtggtgcatggccattcttagttcgtggagtgatctgtctgcttaattgcgtttcaaaacaactgatacacagagtcttggcacagttcagtttaatggcgtcgagtatctttgatttcgacagtagtccaactcggttcgccagggtctcttttgaacgcaacggacgtgatcgcaaccctttgttgagtgatgtcagcactctacgtctatcctagctcgttgatcgcaagt…	28.533329999999999	127.2	2002-10-16	0-200	yes
AB263457	Orbulina	universa	OKI2	1	aagggcaccacaagtcgcgtggagcatgtggcttaatttgactcaacgcgggaaatcttactagatcaggacactttgaggattgacagacagttataccgaactacgaataatgaatggtccagggtaggcaaaaactaatagctcttttatgattatgtgataggtggtgcatggccgttcttagttcgtggagtgatctgtctgcttaattgcgtttcaaaacaactgatacacagagtcttggcacagttcagtttaatggcgtcgagtatctttgatttcgacagtagtccaactcggttcgccagggtctcttttgaacgcaacggacgtgatcgcaaccctttgttgagtgatgtcagcactctacgtctatcctagctcgttgatcgcaag…	28.533329999999999	127.2	2002-10-16	0-200	yes
AB263458	Orbulina	universa	OKI3	1	aagggcaccacaagagcgtggagcatgtggcttaatttgactcaacgcgggaaatcttactagatcaggacactttgaggattgacagacagttataccgaactacgaataatgaatggtccagggtaggcaaaaactaatagctcttttatgattatgtgataggtggtgcatggccgttcttagttcgtggagtgatctgtctgcttaattgcgtttcaaaacaactgatacacagagtcttggcacagttcagtttaatggcgtcgagtatctttgatttcgacagtagtccaactcggttcgccagggtctcttttgaacgcaacggacgtgatcgcaaccctttgttgagtgatgtcagcactctacgtctatcctagctcgttgatcgcaagt…	26.533329999999999	128.4	2002-10-15	0-150	yes
AB263459	Trilobatus	sacculifer	OKI1	1	aagggcaccacaagcgcgtggagcatgtggcttaatttgactcaacgcgggaaatcttaccaggtccagacatatggaggattgacagacagttaaccaaaacgcagcagctagtttaacaaaactaacagctctttcaagattatgtggtaggtggtgcatggccgttcttagttcgtgaagtgattcgttcgcccaaacgcatttccaaacaactaacaactcagaatgctgggcaataggacgtttaaagtggctccttacaccttacaaaggaatggctgatgagaaacaactcgatccactcagcgttctattggaatgcaacggacgtgattgcaagcttttgttttgagttgcggttttactgaaagactctacaatccgcaaacttcaatg…	29.533329999999999	128.38333	2002-10-17	0-200	yes
AB263460	Trilobatus	sacculifer	OKI2	1	aagggcaccacaagcgcgtggagcatgtggcttaatttgactcaacgcgggaaatcttaccaggtccagacatatggaggattgacagacagttaaccaaaacgcagcagctagtttaacaaaactaacagctctttcaagattatgtggtaggtggtgcatggccgttcttagttcgtgaagtgattcgttcgcccaatcgcatttccaaacaacaaacaactcagaatgctgggcaataggacgtttaaagtggctccttacaccttacaaaggaatggctgatgagaaacaactcgatccgctcagcgttctattggaatgcaacggacgtgattgcaagcttttgttttgagttgcggttttactgaaagactctacaatccgcaaacttcaatg…	28.533329999999999	127.2	2002-10-16	0-200	yes
AB263461	Trilobatus	sacculifer	OKI3	1	aagggcaccacaagagcgtggagcatgtggcttaatttgactcaacgcgggaaatcttaccaggtccagacatatggaggattgacagacagttaaccaaaacgcagcagctagtttaacaaaactaacagctctttcaagattatgtggtaggtggtgcatggccgttcttagttcgtgaagtgattcgttcgcccaatcgcatttccaaacaacaaacaactcagaatgctgggcaataggacgtttaaagtggctccttacaccttacaaaggaatggctgatgagaaacaactcgatccgctcagcgttctattggaatgcaacggacgtgattgcaagcttttgttttgagttgcggttttactgaaagactctacaatccgcaaacttcaatg…	23.58333	124.18333	2002-10-13	0-150	yes
AB263462	Trilobatus	sacculifer	OKI4	1	aagggcaccacaagagcgtggagcatgtggcttaatttgactcaatgcgggaaatcttaccaggtccagacatatggaggattgacagacagttaaccaaaacgcagcagctagtttaacaaaactaacagctctttcaagattatgtggtaggtggtgcatggccgttcttagttcgtgaagtgattcgttcgcccaatcgcatttccaaacaactaacaactcagaatgctgggcaataggacgtttaaagtggctccttacaccttacaaaggaatggctgatgagaaacaactcgatccgctcagcgttctattggaatgcaacggacgtgattgcaagcttttgttttgagttgcggttttactgaaagactctacaatccgcaaacttcaatg…	29.533329999999999	128.38333	2002-10-17	0-200	yes
AB263463	Globigerinoides	ruber	OKI1	1	aagggcaccacaagcgcgtggagcatgtggcttaatttgactcaacacgggaaatcttaccgggtccggacgtatcgaggattgacagatagttatacatgccctacaagcaagtaggagtcaggttttaaacctaatggctctttcatgattatatgataggtggtgcatggccgttcttagttcgtggagtgatctgtctgcttaattgcgtttcaaatttttaaccgaggaccgggttttggtttggctagtggtcctacgatgactgtgaactgtcatgtcttcggatgtacgactatcggtctaggatcacatgacttgcccctgggactcttttgaacgcaacggacgtgattgcaaccccttgttgagattagagatagtctcgatattcac…	28.533329999999999	127.2	2002-10-16	0-200	yes
AB263464	Globigerinoides	ruber	OKI2	1	aagggcaccacaagcgcgtggagcatgtggcttaatttgactcaacacgggaaatcttaccgggtccggacataccgaggattgacagacagttatacatgccctacaagtaggagtcaggttttaaacctaatggctctttcatgattatatgataggtggtgcatggccgttcttagttcgtggagtgatctgtctgcttaattgcgtttcaaaatttaacttgaggaccgggttttggtttggctagtggttctacgatgactgtgaactgtcatgtcttcggatgtgcgactattggtctaggatcacatgacttgcccctgggactcttttgaacgcaacggacgtgattgcaaccccttgttgagattagagatagtctcgatattcactgga…	23.58333	124.18333	2002-10-13	0-150	yes
AB263465	Globigerinoides	conglobatus	OKI1	1	caagcgcgtggagcatgtggcttaatttgactcaacacgggaaatcttaccgggtccggacataccgaggattgacagacagttaacttgccctacctatatgagctaggttctaaacctaatagctctttcatgattatatgataggtggtgcatggccgttcttagttcgtggagtgatctgtctgcttaattgcgtttcaaaatatgaatttgagtaccaggttccaagtgtttcaagtaaatctgtctctgagtgtgaactgtatctcttcggatatgcgactatcactcttaggcaattatgatttgcttgtagcccctggtactcttttgaacgcaacggacgtgattgcaaccccttgttgagtttgcttctcttaagaactctacgtctac…	28.533329999999999	127.2	2002-10-16	0-200	yes
AB263466	Globigerinoides	conglobatus	OKI2	1	caagcgcgtggagcatgtggcttaatttgactcaacacgggaaatcttaccgggtccggacataccgaggattgacagacagttaacttgccctacctataggagctaggttctaaacctaatagctctttcatgattatatgataggtggtgcatggccgttcttagttcgtggagtgatctgtctgcttaattgcgtttcaaaatatgaatttgagtaccaggtcccaagtgtttcaagtaaatctgtctctgagtgtgaactgtatctcttcggatatgcgactatcactcttaggcaattatgatttgcttgtagcccctggtactcttttgaacgcaacggacgtgattgcaaccccttgttgagtttgcttctcttaggaactctacgtctac…	28.533329999999999	127.2	2002-10-16	0-200	yes
AB364517	Galietelia	vivans	IK28	1	aatttgactcaacgcgggaaatcttaccgggtccggacacactgaggattgacaggcaatattagctacactctcgggtgtcagctatgttaaatatgctagtcctttcatgattatgtgataggtggtgcatggccgttcttagttcgtggagtgatctgtctgcttaattgcgtttcactaagggcctataatttaacgtgtgttgcggcactttgacccctcttcactgagcgcgcgtcttagtttgcttagctcacacaattaggtcctgaaagcaacgaacgtgaccgcaacctcttgttgcctttataccaaacacgtttgctcttttgagctttcgtgcaaaaaggctttttaaactagagggaccgctgttactttcttaaaccagaggaa…	34.533329999999999	129.25	NA	Not available	yes
AB364518	Galietelia	vivans	IK28	2	aatttgactcaacgcgggaaatcttaccgggtccggacacactgaggattgacaggcaatattagctacactctcgagtgtcagctatgttaaatatgctagtcctttcatgattatgtgataggtggtgcatggccgttcttagttcgtggagtgatctgtctgcttaattgcgtttcactaagggcctataatttaacgtgtgttgcggcactttgacccctcttcactgagcgcgcgtcttagtttgcttagctcacacaattaggtcctgaaagcaacgaacgtgaccgcaacctcttgttgcctttataccaaacacgtttgctcttttttggagctttcgtgcaaaaaggctttttaaactagagggaccgctgttactttcttaaaccagag…	34.533329999999999	129.25	NA	Not available	yes
AB364519	Galietelia	vivans	IK35	1	aatttgactcaacgcgggaaatcttaccgggtccggacacactgaggattgacaggcaatattagctacactttcgggtgtcagctatgttaaatatgctagtcctttcatgattatgtgataggtggtgcatggccgttcttagttcgtggagtgatctgtctgcttaattgcgtttcactaagggcctataatttaacgtgtgttgcggcactttgacccctcttcactgagcgcgcgtcttagtttgcttagctcacacaattaggtcctgaaagcaacgaacgtgaccgcaacctcttgttgcctttataccaaacacgtttgctcttttttggagctttcgtgcaaaaaggctttttaaactagagggaccgctgttactttcttaaaccagag…	34.533329999999999	129.25	NA	Not available	yes
AB364520	Galietelia	vivans	IK35	2	aatttgactcaacgcgggaaatcttaccgggtccggacacactgaggattgacaggcaatattagctacactctcgagtgtcagctatgttaaatatgctagtcctttcatgattatgtgataggtggtgcatggccgttcttagttcgtggagtgatctgtctgcttaattgcgtttcactaagggcctataatttaacgtgtgttgcggcactttgacccctcttcactgagcgcgcgtcttagtttgcttagctcacacaattaggtcctgaaagcaacgaacgtgaccgcaacctcttgttgcctttataccaaacacgtttgctcttttgagctttcgtgcaaaaaggctttttaaactagagggaccgctgttactttcttaaacctgaggaa…	34.533329999999999	129.25	NA	Not available	yes
AB364521	Galietelia	vivans	IK35	3	aatttgactcaacgcgggaaatcttaccgggtccggacacactgaggattgacaggcaatattagctacactctcgagtgtcagctatgttaaatatgctagtcctttcatgattatgtgataggtggtgcatggccgttcttagttcgtggagtgatctgtctgcttaattgcgtttcactaagggcctataatttaacgtgtgttgcggcactttgacccctcttcactgagcgcgcgtcttagtttgcttagctcacacaattaggtcctgaaagcaacgaacgtgaccgcaacctcttgttgcctttataccaaacacgtttgctcttttgagctttcgtgcaaaaaggctttttaaactagagggaccgctgttactttcttaaaccagaggaa…	34.533329999999999	129.25	NA	Not available	yes
AB468826	Globigerinita	glutinata	OKI	12	aagggcaccacaagagcgcgtggagcatgtggcttaatttgactcaacgcgggaaatcttaccgggtccggacacactgaggattgacaggtattatatagcacgcgcttgcgcgtctattgttaaatatgctagtcctttcatgattatgtgataggtggtgcatggccgttcttagttcgtggagtgatctgtctgcttaattgcgtttcagataaggatctatattctttacagaagtgttgcgttgtgcgcatttgacccctcgttcgcgagtgcgtgtcttttcggtgctcgcacgctttttacattaggtcctgaaagcaacgaacgtgaccgcaacctcttgttgcctcatctccctacttttttagcacttcggtgttgaataatttcatt…	29.533329999999999	128.38333	2002-10-17	0-200	yes
AB468827	Globigerinita	glutinata	OKI	13	aagggcaccacaagagcgcgtggagcatgtggcttaatttgactcaacgcgggaaatcttaccgggtccggacacactgaggattgacaggtgttatatagcgcgcttgcgcgtctattgttaaatatgctagtcctttcatgattatgtgataggtggtgcatggccgttcttagttcgtggagtgatctgtctgcttaattgcgtttcagataaggatctatattctttacagaagtgttgcgttgtgcgcatctgacccctcgttcgcgagtgcgtgtcttttcgcgctcgcacgctttttacattaggtcctgaaagcaacgaacgtgaccgcaacctcttgttgcctcatctccctactttttagcgtgcacttcggtgtgcgttaataatttc…	29.533329999999999	128.38333	2002-10-17	0-200	yes
AB468828	Globigerinita	glutinata	OKI	22	aagggcaccacaagagcgcgtggagcatgtggcttaatttgactcaacgcgggaaatcttaccgggtccggacacactgaggattgacaggtattatatagcgcgcttgcgcgtctattgttaaatatgctagtcctttcatgattatgtgataggtggtgcatggccgttcttagttcgtggagtgatctgtctgcttagttgcgtttcagataaggatctatattctttacagaagtgttgcgttgtgcatttgacccctcgttcgcgagtgcgtgtcttttcgcgctcgcacgctttttacattaggtcctgaaagcaacgaacgtgaccgcaacctcttgttgcctcatctccctactttttagcgagcacttcggtgtgcgttaataatttcat…	29.533329999999999	128.38333	2002-10-17	0-200	yes
AB468829	Globigerinita	glutinata	OKI	31	aagggcaccacaagagcgcgtggagcatgtggcttaatttgactcaacgcgggaaatcttaccgggtccggacacactgaggattgacaggtattatatagcgcgcttgcgcgtctattgttaaatatgctagtcctttcatgattatgtgataggtggtgcatggccgttcttagttcgtggagtgatctgtctgcttaattgcgtttcagataaggatctatattctttacagaagtgttgcgttgtgcgcatttgacccctcgttcgcgagtgcgtgtcttttcggtgctcgcacgctttttacattaggtcctgaaagcaacgaacgtgaccgcaacctcttgttgcctcatctccctacttttttagcacttcggtgttgaataatttcattga…	26.533329999999999	128.4	2002-10-15	0-150	yes
AB468830	Globigerinita	glutinata	OKI	32	aagggcaccacaagagcgcgtggagcatgtggcttaatttgactcaacgcgggaaatcttaccgggtccggacacactgaggattgacaggtattatatagcacgcgcttgcgcgtctattgttaaatatgctagtcctttcatgattatgtgataggtggtgcatggccgttcttagttcgtggagtgatctgtctgcttaattgcgtttcagataaggatctatattctttacagaagtgttgcgttgtgcatttgacccctcgttcgcgagtgcgtgtcttttcgcgctcgcacgctttttacattaggtcctgaaagcaacgaacgtgaccgcaacctcttgttgcctcatctccctactttttagcgtgcacttcggtgtgcgttaataatttc…	26.533329999999999	128.4	2002-10-15	0-150	yes
AB468831	Globigerinita	glutinata	OKI	33	aagggcaccacaagagcgcgtggagcatgtggcttaatttgactcaacgcgggaaatcttaccgggtccggacacactgaggattgacaggtattatatagcacgcgcttgcgcgtctattgttaaatatgctagtcctttcatgattatgtgataggtggtgcatggccgttcttagttcgtggagtgatctgtctgcttaattgcgtttcagataaggatctatattctttacagaagtgttgcgttgtgcatttgacccctcgttcgcgagtgcgtgtcttttcgcgctcgcacgctttttacattaggtcctgaaagtaacgaacgtgaccgcaacctcttgttgcctcatctccctactttttagcgtgcacttcggtgtgcgttaataatttc…	26.533329999999999	128.4	2002-10-15	0-150	yes
AB468832	Globigerinita	glutinata	OKI	41	aagggcaccacaagagcgcgtggagcatgtggcttaatttgactcaacgcgggaaatcttaccgggtccggacacactgaggattgacaggtattatatagcacgcgcttgcgcgtctattgttaaatatgctagtcctttcatgattatgtgataggtggtgcatggccgttcttagttcgtggagtgatctgtctgcttaattgcgtttcagataaggatctatattctttacagaagtgttgcgttgtgcgcatttgacccctcgttcgcgagtgcgtgtcttttcgcgctcgcacgctttttacattaggtcctgaaagcaacgaacgtgaccgcaacctcttgttgcctcatctccctacttttttagcacttcggtgttgaataatttcattg…	23.58333	124.18333	2002-10-13	0-150	yes
AB468833	Globigerinita	glutinata	OKI	42	aagggcaccacaagagcgcgtggagcatgtggcttaatttgactcaacgcgggaaatcttaccgggtccggacacactgaggattgacaggtattatatagcgcgcttgcgcgtctatgttaaatatgctagtcctttcatgattatgtgataggtggtgcatggccgttcttagttcgtggagtgatctgtctgcttaattgcgtttcagataaggatctatattctttacagaagtgttgcgttgtgcgcatttgacccctcgttcgcgagtgcgtgtcttttcgcgctcgcacgctttttacattaggtcctgaaagcaacgaacgtgaccgcaacctcttgttgcttcatctccctacttttttagcacttcggtgttgaataatttcattgagg…	23.58333	124.18333	2002-10-13	0-150	yes
AB468834	Candeina	nitida	GUA1	2	aagggcaccacaagaacgcgtggagcatgtggcttaatttgactcaacgcgggaaatcttaccgggtccggacgcactgaggattgacaggtattatataattgctcttcggagcttttattgttaaatatgctagtcctttcatgattatgtgataggtggtgcatggccgttcttagttcgtggagtgatctgtctgcttaattgcgttccactataaggatctatattctttacagtgtgcagtgcattgaccccttcttcggaagcgtgtgtctttacgctcacacttcattaggtcctgaaagcaacgaacgtgaccgcaacctcttgttgcctctgtgctcctacacgctcaatgcgctaaacactggttttcttcggaagcttagtgcgttg…	15.383330000000001	142.44999999999999	2004-06-14	0-200	yes
AB468835	Candeina	nitida	GUA2	2	aagggcaccacaagaacgcgtggagcatgtggcttaatttgactcaacgcgggaaatcttaccgggtccggacacactgaggattgacaggtattatataattgctcttcggagcttttattgttaaatatgctagtcctttcatgattatgtgataggtggtgcatggccgtccttagttcgtggagtgatctgtctgcttaattgcgtttcactataaggatctatattctttacagtgtgcagtgcattgaccccttcttcggaagcgtgtgtctttacgctcgcacttcattaggtcctgaaagcaacgaacgtgaccgcaacctcttgttgcctctgtgctcctacacgctcaatgcgctaaacactggttttctagcttagtgcgttggttga…	13.58333	140.43333000000001	2004-06-24	0-200	yes
AB468836	Candeina	nitida	GUA2	3	aagggcaccacaagaacgcgtggagcatgtggcttaatttgactcaacgcgggaaatcttaccgggtccggacacactgaggattgacaggtattatatgattgctcttcggagcctttattgttaaatatgctagtcctttcatgattatgtgataggtggtgcatggccgttcttagttcgtggagtgatctgtctgcttaattgcgtttcactataaggatctatattctttacagtgtgcagtgcattgaccccttcttcggaagcgtgtgtctttacgctcacacttcattaggtcctgaaagcaacgaacgtgaccgcaacctcttgttgcctctgtgctcctacacgctcaatgcgctaaacactggttttctagcttagtgcgttggttga…	13.58333	140.43333000000001	2004-06-24	0-200	yes
AB468837	Candeina	nitida	GUA2	4	aagggcaccacaagaacgcgtggagcatgtggcttaatttgactcaacgcgggaaatcttaccgggtccggacacactgaggattgacaggtattatatgattgctcttcggagcttttattgttaaatatgctagtcctttcatgattatgtgataggtggtgcatggccgttcttagttcgtggagtgatctgtctgcttaattgcgtttcactataaggatctatattctttacagtgtgcagtgcattgaccccttcttcggaagcgtgtgtctttacgctcacacttcattaggtcctgaaagcaacgaacgtgaccgcaacctcttgttgcctctgtgctcctacacgctcaatgcgctaaacactggttttctagcttagtgcgttggttga…	13.58333	140.43333000000001	2004-06-24	0-200	yes
AB468838	Neogloboquadrina	dutertrei	Oki1	2	aagggcaccacaagaacgcgtggagcatgtggcttaatttgactcaacgcgggaaatcttaccgggtccggacacactgaggattgacaggcaatatctaaatcgtttataataattcctattataatacgcttttagtgttaaatatgctagtcctttcatgattatgtgataggtggtgcatggccgttcttagttcgtggagtgatctgtctgcttaattgcgtttcactaagggcccataaattcaaggtatgttagctatcgtttctcaattgaccccttgtcttcgataagcgcgtgtcttttagagtttaaacattgcgcatgctgttgggtcctgaaagcaacgaacgtgaccgcaacgtcttattgcctttatcttgttatattctaatt…	29.533329999999999	128.38333	2002-10-17	0-200	yes
AB468839	Neogloboquadrina	dutertrei	Oki2	2	aagggcaccacaagaacgcgtggagcatgtggcttaatttgactcaacgcgggaaatcttaccgggtccggacacactgaggattgacaggcaatatctaaatcgtttataattcctattataatacgtatttagtgttaaatatgctagtcctttcatgattatgtgataggtggtgcatggccgttcttagttcgtggagtgatctgtctgcttaattgcgtttcactaagggcccataaattcaaggtatgttagctatcgtttctcaattgaccccttgtcttcgataagcgcgtgtcttttagagtttaaacattgcgcatgctgttgggtcctgaaagcaacgaacgtgaccgcaacgtcttattgcctttatcttgctatattttaatttaa…	28.533329999999999	127.2	2002-10-16	0-200	yes
AB468840	Pulleniatina	obliquiloculata	OKI1	2	aagggcaccacaagaacgcgtggagcatgtggcttaatttgactcaacgcgggaaatcttaccgggtccggacacactgaggattgacaggcaatatctattaaaagaatattattttaatatctctttttaatagtgttaaatatgctagtcctttcatgattatgtgataggtggtgcatggccgttcttagttcgtggagtgatctgtctgcttaattgcgtttcactaagggcccataaattcaaggtatgttagctattgtttccctattgaccccttatattcttataagcgcgtgtctttatgggtttaaacattgcgcatgctgttgggtcctgaaagcaacgaacgtgaccgcaacgtcttgttgcctttatcttgttatatctattaat…	29.533329999999999	128.38333	2002-10-17	0-200	yes
AB468841	Pulleniatina	obliquiloculata	OKI2	2	aagggcaccacaagaacgcgcggagcatgtggcttaatttgactcaacgcgggaaatcttaccgggtccggacacactgaggattgacaggcaatatctattaaaagaatgttattataacatctctttttaatagtgttaaatatgctagtcctttcatgattatgtgataggtggtgcatggccgttcttagttcgtggagtgatctgtctgcttaattgcgtttcactaagggcccataaattcaaggtatgttagctattgtttccctattgaccccttatattcttataagcgcgtgtctttatgggtttaaacattgcgcatgctgttgggtcctgaaagcaacgaacgtgaccgcaacgtcttgttgcctttatcttgttatatctattaat…	29.533329999999999	128.38333	2002-10-17	0-200	yes
AB468842	Pulleniatina	obliquiloculata	OKI3	2	aagggcaccacaagaacgcgtggagcatgtggcttaatttgactcaacgcgggaaattttaccgggtccggacacactgaggattgacaggcaatatctattaaaagaatattaatttaatatctctttttaatagtgttaaatatgctagtcctttcatgattatgtgataggtggtgcatggccgttcttagttcgtggagtgatctgtctgcttaattgcgtttcactaagggcccataaattcaaggtatgttagctattgtttccctattgaccccttatatcttataagcgcgtgtctttatgggtttaaacattgcgcatgctgttgggtcctgaaagcaacgaacgtgaccgcaacgtcttgttgcctttatcttgttatatctattaatt…	29.533329999999999	128.38333	2002-10-17	0-200	yes
AB468843	Pulleniatina	obliquiloculata	OKI4	2	aagggcaccacaagaacgcgtggagcatgtggcttaatttgactcaacgcgggaaattttaccgggtccggacacactgaggattgacaggcaatatctattaaaaagaattgttattataacaatctcttatttaatagtgttaaatatgctagtcctttcatgattatgtgataggtggtgcatggccgttcttagttcgtggagtgatctgtctgcttaattgcgtttcactaagggcccataaattcaaggtatgttagctattgtttccctattgaccccttattcttataagcgcgtgtctttatgggtttaaacattgcgcatgctgttgggtcctgaaagcaacgaacgtgaccgcaacgtcttgttgcctttatcttgttatatctatta…	28.533329999999999	127.2	2002-10-16	0-200	yes
AB468844	Pulleniatina	obliquiloculata	OKI5	1	aagggcaccacaagaacgcgtggagcatgtggcttaatttgactcaacgcgggaaatcttaccgggtccggacacactgaggattgacaggcaatatctattaaaagaatattattttaatatctctttttaatagtgttaaatatgctagtcctttcatgattatgtgataggtggtgcatggccgttcttagttcgtggagtgatctgtctgcttaattgcgtttcactaagggcccataaattcaaggtatgttagctattgtttccctattgaccccttattcttataagcgcgtgtctttatgggtttaaacattgcgcatgctgttgggtcctgaaagcaacgaacgtgaccgcaacgtcttgttgcctttatcttgttatatctattattta…	26.533329999999999	128.4	2002-10-15	0-150	yes
AB468845	Pulleniatina	obliquiloculata	OKI5	2	aagggcaccacaagaacgcgtggagcatgtggcttaatttgactcaacgcgggaaatcttaccgggtccggacacactgaggattgacaggcaatatctattaaaagaatattattttaatatctctttttaatagtgttaaatatgctagtcctttcatgattatgtgataggtggtgcatggccgttcttagttcgtggagtgatctgtctgcttaattgcgtttcactaagggcccataaattcaaggtatgttagctattgtttccctattgaccccttattcttataagcgcgtgtctttatgggtttaaacattgcgcatgctgttgggtcctgaaagcaacgaacgtgaccgcaacgtcttgttgcctttatcttgttatatctattaattt…	26.533329999999999	128.4	2002-10-15	0-150	yes
AB468846	Globorotalia	hirsuta	GUA1	2	aagggcaccacaagaacgcgtggagcatgtggcttaatttgactcaacgcggggaatcttaccgggtccggacacactgaggattgacaggcaaatccaatagaatctgtcttatttctaataagtatagatttctatttgttataaagatgctagtcctctcatgattatgtgataggtggtgcatggccgttcttagttcgtggagtgatctgtctgcttaattgcgtttcactaaggtcccagtaatctaaggtatgctcgtctacttatctcatatgacgctgatagacccctcgtaagagcgcgttgtctattgcgttaatatatgtaacaagtgacacatactgttgggatctgaaagcaacgaacgtgaccgcaacgtcttgttgcctttct…	16.3	143.08332999999999	2004-06-12	0-200	yes
AB468847	Globorotalia	hirsuta	GUA1	3	aagggcaccacaagaacgcgtggagcatgtggcttaatttgactcaacgcggggaatcttaccgggtccggacacactgaggattggcaggcaaatccaatagaatctgtcttatttctaataagtatagatttctatttgttataaagatgctagtcctttcatgattatgtgataggtggtgcatggccgttcttagttcgtggagtgatctgtctgcttaattgcgtttcactaaggtcccagtaatctaaggtatgctcgtctacttatctcatatgacgctgatagacccctcgtaagagcgcgttgtctattgcgttaatatatgtaacaagtgacacatactgttgggatctgaaagcaacgaacgtgaccgcaacgtcttgttgcctttct…	16.3	143.08332999999999	2004-06-12	0-200	yes
AB468848	Globorotalia	hirsuta	GUA2	2	aagggcaccacaagaacgcgtggagcatgtggcttaatttgactcaacgcggggaatcttaccgggtccggacacactgaggattgacaggcaaatctaatagaatctttcttatttctaataagtatagatttctatttgttataaagatgctagtcctttcatgattatgtgataggtggtgcatggccgttcttagttcgtggagtgatctgtctgcttaattgcgtttcactaaggtcccagtaatctaaggtatgctcgtctacttatctcatatgacgctgatagacccctcgtaagagcgcgttgtctattgcgttaatatatgtaacaagtgacacatactgttgggatctgaaagcaacgaacgtgaccgcaacgtcttgttgcctttct…	32.299999999999997	135.15	2004-07-05	0-200	yes
AB468849	Globorotalia	hirsuta	GUA2	3	aagggcaccacaagaacgcgtggagcatgtggcttaatttgactcaacgcggggaatcttaccgggtccggacacactgaggattgacaggcaaatctaatagaatctttcttatttctaataagtatagatttctatttgttataaagatgctagtcctttcatgattatgtgataggtggtgcatggccgttcttagttcgtggagtgatctgtctgcttaattgcgtttcactaaggtcccagtaatctaaggtatgctcgtctacttatctcatatgacgctgatagacccctcgtaagagcgcgttgtctattgcgttaatatatgtaacaagtgacacatactgttgggatctgaaagcaacgaacgtgaccgcaacgtcttgttgcctttct…	32.299999999999997	135.15	2004-07-05	0-200	yes
AB468850	Globorotalia	menardii	OKI1	2	aagggcaccacaagaacgcgtggagcatgtggcttaatttgactcaacgcgggaaatcttaccgggtccggatgcactgaggattgacagacaggccatagaacagctgtatgtatacaattgttattatttgaataatacaattaggagcgccgcttctgcgtcgtgtgtaaactgttctaaggcttcatacacaggcactatctctcatgattatgttgcaggtggtgcatggccgttgttagttcgtggagtaatctgtctgcttaattgcgtttcgtacaagtactcactcaatcctggacgtatctcaattatatgtggcggtgtctgtcatggaaagcagcctacgttgtttcatacgtgcagctgtgtcgcctctgagttattgtcatttgg…	29.533329999999999	128.38333	2002-10-17	0-200	yes
AB468851	Globorotalia	menardii	OKI1	3	aagggcaccacaagaacgcgtggagcatgtggcttaatttgactcaacgcgggaaattttaccgggtccggatgcactgaggattgacagacaggccatagaacagctgtatgtatacaattgttattatttgaataatacaattaggagcgccgcttctgcgtcgtgtgtaaactgttctaaggcttcatacacaggcactatctctcatgattatgttgcaggtggtgcatggctgttgttagttcgtggagtaatctgtctgcttaattgcgtttcgtacaagtactcactcaatcctggacgtatctcaattatatgtggcggtgtctgtcatggaaagcagcctacgttgtttcatacgtgcagctgtgtcgcctctgagttattgtcatttgg…	29.533329999999999	128.38333	2002-10-17	0-200	yes
AB468852	Globorotalia	truncatulinoides	GUA1	2	aagggcaccacaagaacgcgtggagcatgtggcttaatttgactcaacgcggggaatcttaccgggtccggacacactgaggattgacagacggttattgacttaagtaagcgccttaatagatttattctgttaagcgctcttaacacccttacacaaaggtgctagtcctttcatgatcgtttgataggtggtgcatggccgttcttagttcgtggagtgatctgtctgcctaattgcgtttcactaaggtcccattcatcatacgtatgaatagcgtcttaactcacttttatcattacttattgtagtaagcgctcatactattgggaccggaatgcaacgagcgcgactgcaccacctaattgccccttatctaccattaattattattattat…	16.3	143.08332999999999	2004-06-12	0-200	yes
AB468853	Globorotalia	truncatulinoides	GUA1	3	aagggcaccacaagaacgcgtggagcatgtggcttaatttgactcaacgcggggaatcttaccgggtccggacacactgaggattgacagacggttattgacttaagtaagcgctctaatagatttattctgttaagcgctcttaacacctttacacaaagatgctagtcctttcatgatcgtttgataggtggtgcatggccgttcttagttcgtggagtgatctgtctgcctaattgcgtttcactaaggtcccattcatcatacgtatgaatagcgtcttaactcacttttatcattacttacttgtagtaagcgctcatactattgggaccggaatgcaacgagcgcgactgcaccacctaattgccccttatctaccattaattattattatta…	16.3	143.08332999999999	2004-06-12	0-200	yes
AB468854	Globorotalia	truncatulinoides	GUA2	2	aagggcaccacaagaacgcgtggagcatgtggcttaatttgactcaacgcggggaatcttaccgggtccggacacactgaggattgacagacggttattgacttaagtaagcgccttaatagatttattctgttaagcgctcttaacacctctacacaaagatgctagtcctttcatgatcgtttgataggtggtgcatggccgttcttagttcgtggagtgatctgtctgcctaattgcgtttcactaaggtcccattcatcatacgtatgaatagcgtcttaactcacttttatcattacttacttgtagtaagcgctcatactattgggaccggaatgcaacgagcgcgactgcaccacctaattgccccttaactaccattaattattattatta…	18.58333	137.01666	2004-06-22	0-200	yes
AB468855	Globorotalia	truncatulinoides	GUA2	3	aagggcaccacaagaacgcgtggagcatgtggcttaatttgactcaacgcggggaatcttaccgggtccggacatactgaggattgacagacggttattgacttaagtaagcgctttaatagattaactctattaagcgctcttaacacctttacacaaagatgctagtcctttcatgatcgtttgataggtggtgcatggccgttcttagttcgtggagtgatctgtctgcctaattgcgtttcactaaggtcccattcatcatacgtatgaatagcgtcttaaatcacttttatcattacttacttgtagtaagcgctcatactattgggaccggaatgcaacgagcgcgactgcaccacctaattgccccttatctaccattaattattattatta…	18.58333	137.01666	2004-06-22	0-200	yes
AB468856	Hastigerina	pelagica	OKI1	2	aagggcaccacaagagcgtggagcatgtggcttaatttgactcaacgcgggaaatcttaccgggtccggacacactgaggattgacagagtggcttaggccacagacacagaatgggtttcttttaatacaccccatttgctgtgtcaacgtgccggttctttcatgattgtgtgataggtggtgcatggccgttcttagttcgtggagtgatctgtctgcttaattgcgtttcaaatacttcgaggatataaacgcattcattgtgagttgctatttagctgggaatagcaattttcgccacgggccaccgtggggaaacaagtcactttgagcgatcctcaatttgaaagcaacgaacgtgaccgcagccctttgttgtgtctttgccagagacacg…	29.533329999999999	128.38333	2002-10-17	0-200	yes
AB468857	Hastigerina	pelagica	OKI1	3	aagggcaccacaagagcgtggagcatgtggcttaatttgactcaacgcgggaaatcttaccgggtccggacacactgaggattgacaaagtggcttaggccacagacacagaatgggtttcttttaatacaccccatttgctgtgtcaacgtgccggttctttcatgattgtgtgataggtggtgcatggccgttcttagttcgtggagtgatctgtctgcttaattgcgtttcaaatacttcgaggatataaacgcattcattgtgagttgctatttagctgggaatagcaattttcgccacgggccaccgtggggaaacaagtcactttgagcgatcctcaatttgaaagcaacggacgtgaccgcagccctttgttgtgtctttgccagagacacg…	29.533329999999999	128.38333	2002-10-17	0-200	yes
AB468858	Hastigerina	pelagica	OKI2	2	aagggcaccacaagcgcgtggagcatgtggcttaatttgactcaacgcgggaaatcttaccgggtccggacacactgaggattgacagagtggcttaggccacagacacagaatgggtttcttttaatacaccccatttgctgtgtcaacgtgccggttctttcatgattgtgtgataggtggtgcatggccgttcttagttcgtggagtgatctgtctgcttaattgcgtttcaaatacttcgaggatataaacgcattcattgtgagttgctatttagctgggaatagcaattttcgccacgggccaccgtggggaaacaagtcactttgagcgatcctcaatttgaaagcaacgaacgtgaccgcagccctttgttgtgtctttgccagagacacg…	28.533329999999999	127.2	2002-10-16	0-200	yes
AB468859	Hastigerina	pelagica	OKI3	2	aagggcaccacaagagcgtggagcatgtggcttaatttgactcaacgcgggagatcttaccgggtccggacacactgaggattgacagagtggcttaggccacagacacagaatgggtttcttttaatacaccccatttgctgtgtcaacgtgccggttctttcatgattgtgtgataggtggtgcatggccgttcttagttcgtggagtgatctgtctgcttaattgcgttccaaatacttcgaggatataaacgcattcattgtgagttgctatttagctgggaatagcaattttcgccacgggccaccatggggaaacaagtcactttgagcgatcctcaatttgaaagcaacgaacgtgaccgcagccctttgttgtgtctttgccagagacacg…	28.533329999999999	127.2	2002-10-16	0-200	yes
AB468860	Hastigerina	pelagica	OKI3	3	aagggcaccacaagagcgtggagcatgtggcttaatttgactcaacgcgggaaatcttaccgggtccggacacactgaggattgacagagtggcttaggccacagacacagaatgggtttcttttaatacaccccatttgctgtgtcaacgtgccggttctttcatgattgtgtgataggtggtgcatggccgttcttagttcgtggagtgatctgtctgcttaattgcgtttcaaatacttcgaggatataaacgcattcattgtgagttgctatttagctgggaatagcaattttcgccacgggccaccgtggggaaacaagtcactttgagcgatcctcaatttgaaagcaacgaacgtgaccgcagccctttgttgtgtctttgccagagacacg…	28.533329999999999	127.2	2002-10-16	0-200	yes
AB468861	Hastigerina	pelagica	OKI3	4	aagggcaccacaagagcgtggagcatgtggcttaatttgactcaacgcgggaaatcttaccgggtccggacacactgaggattgacagagtggcttaggccacagacacagaatgggtttcttttaatacaccccatttgctgtgtcaacgtgccggttctttcatgattgtgtgataggtggtgcatggccgttcttagttcgtggagtgatctgtctgcttaattgcgtttcaaatacttcgaggatataaacgcattcattgtgagttgctatttagctgggaatagcaattttcgccacgggccaccgtggggaaacaagtcactttgagcgatcctcaatttgaaagcaacgaacgtgaccgcagccctttgttgtgtctttgccagagacacg…	28.533329999999999	127.2	2002-10-16	0-200	yes
AB468862	Hastigerina	pelagica	OKI4	1	aagggcaccacaagagcgtggagcatgtggcttaatttgactcaacgcgggaaatcttaccgggtccggacacactgaggattgacagagtggcttaggccacagacacagaatgggtttcttttaatacaccccatttgctgtgtcaacgtgccggttctttcatgattgtgtgataggtggtgcatggccgttcttagttcgtggagtgatctgtctgcttaattgggtttcaaatacttcgaggatataaacgcattcattgtgagttgctatttagctgggaatagcaattttcgccacgggccaccgtggggaaacaagtcactttgagcgatcctcaatttgaaagcaacgaacgtgaccgcagccctttgttgtgtctttgccagagacacg…	26.533329999999999	128.4	2002-10-15	0-150	yes
AB468863	Hastigerina	pelagica	OKI4	2	aagggcaccacaagagcgtggagcatgtggcttaatttgactcaacgcgggaaatcttaccgggtccggacacactgaggattgacagagtggcttaggccacagacacagaatgggtttcttttaatacaccccatttgctgtgtcaacgtgccggttctttcatgattgtgtgataggtggtgcatggccgttcttagttcgtggagtgatctgtctgcttaattgcgtttcaaatacttcgaggatataaacgcattcattgtgagttgctatttagctgggaatagcaattttcgccacgggccaccgtggggaaacaagtcactttgagcgatcctcaatttgaaagcaacgaacgtgaccgcagccctttgttgtgtctttgccagagacacg…	26.533329999999999	128.4	2002-10-15	0-150	yes
AB468864	Globigerinella	siphonifera	OKI1	2	aagggcaccacaagagcgtggagcatgtggcttaatttgactcaacgcggggaatcttaccgggtccggacacactgaggattgacagacaattgtctttttgtcaaatttaaagacaaaagataacagatctttcatgattatgtgatgggtggtgcatggccgttcttagttcgtggagtgatctgtctgcttaattgcgtttcaaatatattttattatataacgagtctacaaaggagtggttcattaacagacaatcatatctttgagcgtctggaatctactctatttggctcaattgaacgcaacggacgtgatcgcgagtccttgttgaacttcagtatatattgactttccccgtagaaagggattggcaataattgaatgttcgctttc…	29.533329999999999	128.38333	2002-10-17	0-200	yes
AB468865	Globigerinella	siphonifera	OKI2	2	aagggcaccacaagagcgtggagcatgtggcttaatttgactcaacgcggggaatcttaccgggtccggacacactgaagattgacagacaattgtctttttgtcaaatttaaagacaaaagataacagatctttcatgattatgtgatgggtggtgcatggccgttcttagttcgtggagtgatctgtctgcttaattgcgtttcaaatatattttattatataacgagtctacaaaggagtggttcattaacagacaatcatatctttgagcgtctggaatctactctatttggctcaattgaacgcaacggacgtgatcgcgagtccttgttgaacttcagtatatattgactttccccgtaggaagggattggcaataattgaatgttcgctttc…	29.533329999999999	128.38333	2002-10-17	0-200	yes
AB468866	Globigerinella	siphonifera	OKI2	3	aagggcaccacaagagcgtggagcatgtggcttaatttgactcaacgcggggaatcttaccgggtccggacacactgaagattgacagacaattgtctttttgtcaaatttaaagacaaaagataacagatctttcatgattatgtgatgggtggtgcatggccgttcttagttcgtggagtgatctgtctgcttaattgcgtttcaaatatattttattatataacgagtctacaaaggagtggttcattaacagacaatcatatctttgagcgtctggaatctactctatttggctcaattgaacgcaacggacgtgatcgcgagtccttgttgaacttcagtatatattgactttccccgtaggaagggattggcaataattgaatgttcgctttc…	29.533329999999999	128.38333	2002-10-17	0-200	yes
AB468867	Globigerinella	siphonifera	OKI2	4	aagggcaccacaagagcgtggagcatgtggcttaatttgactcaacgcggggaatcttaccgggtccggacacactgaagattgacagacaattgtctttttgtcaaatttaaagacaaaagataacagatctttcatgattatgtgatgggtggtgcatggccgttcttagttcgtggagtgatctgtctgcttaattgcgtttcaaatatattttattatataacgagtctacaaaggagtggttcattaacagacaatcatatctttgagcgtctggaatctactctatttggctcaattgaacgcaacggacgtgatcgcgagtccttgttgaacttcagtatatattgactttccccgtaggaagggattggcaataattgaatgttcgctttc…	29.533329999999999	128.38333	2002-10-17	0-200	yes
AB468868	Globigerinella	siphonifera	OKI3	2	aagggcaccacaagagcgtggagcatgtggcttaatttgactcaacgcggggaatcttaccgggtccggacacactgaggattgacagacaattgtctttttgtcaaatttaaagacaaaagataacagatctttcatgattatgtgatgggtggtgcatggccgttcttagttcgtggagtgatctgtctgcttaattgcgtttcaaatatattttattatataacgagtctacaaaggagtggttcattaacagacaatcatatctttgagcgtctggaatctactctatttggctcaattgaacgcaacggacgtgatcgcgagtccttgttgaacttcagtatatattgactttccccgtaggaagggattggcaataattgaatgttcgctttc…	29.533329999999999	128.38333	2002-10-17	0-200	did not pass filter criteria
AB468869	Globigerinella	siphonifera	OKI4	2	aagggcaccacaagagcgtggagcatgtggcttaatttgactcaacgcggggaatcttaccgggtccggacacactgaggattgacagacaattgtctttttgtcaaatttaaagacaaaagataacagatctttcatgattatgtgatgggtggtgcatggccgttcttagttcgtggagtgatctgtctgcttaattgcgtttcaaatatattttattatataacgagtctacaaaggagtggttcattaacagacaatcatatctttgagcgtctggaatctactctatttggctcaattgaacgcaacggacgtgatcgcgagtccttgttgaacttcagtatatattgactttccccgtaggaagggattggcaataattgaatgttcgctttc…	29.533329999999999	128.38333	2002-10-17	0-200	yes
AB468870	Globigerinella	siphonifera	OKI5	2	aagggcaccacaagagcgtggagcatgtggcttaatttgactcaacgcggggaatcttaccgggtccggacacactgaggattgacagacaattgtctttttgtcaaatttaaagacaaaagataacagatctttcatgattatgtgatgggtggtgcatggccgttcttagttcgtggagtgatctgtctgcttaattgcgtttcaaatatattttattatataacgagtctacaaaggagtggttcattaacagacaatcatatctttgagcgtctggaatctactctatttggctcaattgaacgcaacggacgtgatcgcgagtccttgttgaacttcagtatatattgactatccccgtaggaagggattggcaataattgaatgttcgctttc…	26.533329999999999	128.4	2002-10-15	0-150	yes
AB468871	Orbulina	universa	OKI1	2	aagggcaccacaagagcgtggagcatgtggcttaatttgactcaacgcgggaaatcttactagatcaggacactttgaggattgacagacagttataccgaactacgaataatgaatggtccagggtaggcaaaaactaatagctcttttatgattatgtgataggtggtgcatggccattcttagttcgtggagtgatctgtctgcttaattgcgtttcaaaacaactgatacacagagtcttggcacagttcagtttaatggcgtcgagtatctttgatttcgacagtagtccaactcggttcgccagggtctcttttgaacgcaacggacgtgatcgcaaccctttgttgagtgatgtcagcactctacgtctatcctagctcgttgatcgcaagt…	28.533329999999999	127.2	2002-10-16	0-200	yes
AB468872	Orbulina	universa	OKI1	3	aagggcaccacaagagcgtggagcatgtggcttaatttgactcaacgcgggaaatcttactagatcaggacactttgaggattgacagacagttataccgaactacgaataatgaatggtccagggtaggcaaaaactaatagctcttttatgattatgtgataggtggtgcatggccattcttagttcgtggagtgatctgtctgcttaattgcgtttcaaaacaactgatacacagagtcttggcacagttcagtttaatggcgtcgagtatctttgatttcgacagtagtccaactcggttcgccagggtctcttttgaacgcaacgaacgtgatcgcaaccctttgttgagtgatgtcagcactctacgtctatcctagctcgttgatcgcaagt…	28.533329999999999	127.2	2002-10-16	0-200	yes
AB468873	Orbulina	universa	OKI2	2	aagggcaccacaagcgcgtggagcatgtggcttaatttgactcaacgcgggaaatcttactagatcaggacactttgaggattgacagacagttataccgaactacgaataatgaatggtccagggtaggcaaaaactaatagctcttttatgattatgtgataggtggtgcatggccgttcttagttcgtggagtgatctgtctgcttaattgcgtttcaaaacaactgatacacagagtcttggcacagttcagtttaatggcgtcgagtatctttgatttcgacagtagtccaactcggttcgccagggtctcttttgaacgcaacggacgtgatcgcaaccctttgttgagtgatgtcagcactctacgtctatcctagctcgttgatcgcaagt…	28.533329999999999	127.2	2002-10-16	0-200	yes
AB468874	Orbulina	universa	OKI3	2	aagggcaccacaagagcgtggagcatgtggcttaatttgactcaacgcgggaaatcttactagatcaggacactttgaggattgacagacagttataccgaactacgaataatgaatggtccagggtaggcaaaaactaatagctcttttatgattatgtgataggtggtgcatggccgttcttagttcgtggagtgatctgtctgcttaattgcgtttcaaaacaactgatacacagagtcttggcacagttcagtttaatggcgtcgagtatctttgatttcgacagtagtccaactcggttcgccagggcctctttcgaacgcaacggacgtgatcgcaaccctttgttgagtgatgtcagcactctacgtctatcctagctcgttggtcgcaagt…	26.533329999999999	128.4	2002-10-15	0-150	yes
AB468875	Trilobatus	sacculifer	OKI1	2	aagggcaccacaagcgcgtggagcatgtggcttaatttgactcaacgcgggaaatcttaccaggtccagacatatggaggattgacagacagttaaccaaaacgcagcagctagtttaacaaaactaacagctctttcaagattatgtggtaggtggtgcatggccgttcttagttcgtgaagtgattcgttcgcccaatcgcatttccaaacaactaacaactcagaatgctgggcaataggacgtttaaagtggctccttacaccttacaaaggaatggctgatgagaaacaactcgatccgctcagcgttctattggaatgcaacggacgtgattgcaagcttttgttttgagttgcggttttactgaaagattctacaatccgcaagcttcaatg…	29.533329999999999	128.38333	2002-10-17	0-200	yes
AB468876	Trilobatus	sacculifer	OKI1	3	aagggcaccacaagagcgtggagcatgtggcttaatttgactcaacgcgggaaatcttaccaggtccagacatatggaggattgacagacagttaaccaaaacgcagcagctagtttaacaaaactaacagctctttcaagattatgtggtaggtggtgcatggccgttcttagttcgtgaagtgattcgttcgcccaatcgcatttccaaacaacaaacaactcagaatgctgggcaataggacgtttaaagtggctccttacaccttacaaaggaatggctgatgagaaacaactcgatccgctcagcgttctattggaatgcaacggacgtgattgcaagcttttgttttgagttgcggttttactgaaagactctacaatccgcaaacttcaatg…	29.533329999999999	128.38333	2002-10-17	0-200	yes
AB468877	Trilobatus	sacculifer	OKI1	4	aagggcaccacaagcgcgtggagcatgtggcttaatttgactcaacgcgggaaatcttaccaggtccagacatatggaggattgacagacagttaaccaaaacgcagcagctagtttaacaaaactaacagctctttcaagattatgtggtaggtggtgcatggccgttcttagttcgtgaagtgattcgttcgcccaatcgcatttccaaacaactaacaactcagaatgctgggcaataggacgtttaaagtggctccttacaccttacaaaggaatggctgatgagaaacaactcgatccgctcagcgttctattggaatgcaacggacgtgattgcaagcttttgttttgagttgcggttttactgaaagattctacaatccgcaagcttcaatg…	29.533329999999999	128.38333	2002-10-17	0-200	yes
AB468878	Trilobatus	sacculifer	OKI2	2	aagggcaccacaagcgcgtggagcatgtggcttaatttgactcaacgcgggaaatcttaccaggtccagacatatggaggattgacagacagttaaccaaaacgcagcagctagtttaacaaaactaacagctctttcaagattatgtggtaggtggtgcatggccgttcttagttcgtgaagtgattcgttcgcccaatcgcatttccaaacaactaacaactcagaatgctgggcaataggacgtttaaagtggctccttacaccttacaaaggaatggctgatgagaaacaactcgatccgctcagcgttctattggaatgcaacggacgtgattgcaagcttttgttttgagttgcggttttactgaaagactctacaatccgcaaacttcaatg…	28.533329999999999	127.2	2002-10-16	0-200	yes
AB468879	Trilobatus	sacculifer	OKI2	3	aagggcaccacaagcgcgtggagcatgtggcttaatttgactcaacgcgggaaatcttaccaggtccagacatatggaggattgacagacagttaaccaaaacgcagcagctagtttaacaaaactaacagctctttcaagattatgtggtaggtggtgcatggccgttcttagttcgtgaagtgattcgttcgcccaatcgcatttccaaacaacaaacaactcagaatgctgggcaataggacgtttaaagtggctccttacaccttacaaaggaatggctgatgagaaacaactcgatccgctcagcgttctattggaatgcaacggacgtgattgcaagcttttgttttgagttgcggttttactgaaagactctacaatccgcaaacttcaatg…	28.533329999999999	127.2	2002-10-16	0-200	yes
AB468880	Trilobatus	sacculifer	OKI3	2	aagggcaccacaagcgcgtggagcatgtggcttaatttgactcaacgcgggaaatcttaccaggtccagacatatggaggattgacagacagttaaccaaaacgcagcagctagtttaacaaaactaacagctctttcaagattatgtggtaggtggtgcatggccgttcttagttcgtgaagtgattcgttcgcccaatcgcatttccaaacaactaacaactcagaatgctgggcaataggacgtttaaagtggctccttacaccttacaaaggaatggctgatgagaaacaactcgatccgctcagcgttctattggaatgcaacggacgtgattgcaagcttttgttttgagttgcggttttactgaaagactctacaatccgcaaacttcaatg…	23.58333	124.18333	2002-10-13	0-150	yes
AB468881	Trilobatus	sacculifer	OKI4	2	aagggcaccacaagcgcgtggagcatgtggcttaatttgactcaacgcgggaaatcttaccaggtccagacatatggaggattgacagacagttaaccaaaacgcagcagctagtttaacaaaactaacagctctttcaagattatgtggtaggtggtgcatggccgttcttagttcgtgaagtgattcgttcgcccaaacgcatttccaaacaactaacaactcagaatgctgggcaataggacgtttaaagtggctccttacaccttacaaaggaatggctgatgagaaacaactcgatccactcagcgttctattggaatgcaacggacgtgattgcaagcttttgttttgagttgcggttttactgaaagactctacaatccgcaaacttcaatg…	29.533329999999999	128.38333	2002-10-17	0-200	yes
AB468882	Globigerinoides	ruber	OKI1	2	aagggcaccacacgagcgtggagcatgcggcttaatttgactcaacacgggaaatcttaccgggtccggacgtatcgaggattgacagatagttatacatgccctacaagcaagtaggagtcaggttttaaacctaatggctctttcatgattatatgataggtggtgcatggccgttcttagttcgtggagtgatctgtctgcttaattgcgtttcaaatttttaaccgaggaccgggttttggtttggctagtggtcttacgatgactgtgaactgtcatgtcttcggatgtacgactatcggtctaggatcacatgacttgcccctgggactcttttgaacgcaacggacgtgattgcaaccccttgttgagattagagatagtctcgatattcac…	28.533329999999999	127.2	2002-10-16	0-200	yes
AB468883	Globigerinoides	ruber	OKI1	3	aagggcaccacacgagcgtggagcatgtggcttaatttgactcaacacgggaaatcttaccgggtccggacgtatcgaggattgacagatagttatacatgccctacaagcaagtaggagtcaggttttaaacctaatggctctttcatgattatatgataggtggcgcatggccgttcttagttcgtggagtgatctgtctgcttaattgcgtttcaaatttttaaccgaggaccgggttttggtttggctagtggtcctacgatgactgtgaactgtcatgtcttcggatgtacgactatcggtctaggatcacatgacttgcccctgggactcttttgaacgcaacggacgtgattgcaaccccttgttgaggttagagatagtctcgatattcac…	28.533329999999999	127.2	2002-10-16	0-200	yes
AB468884	Globigerinoides	ruber	OKI1	4	aagggcaccacaagcgcgtggagcatgtggcttaatttgactcaacacgggaaatcttaccgggtccggacgtatcgaggattgacagatagttatacatgccctacaagcaagtaggagtcaggttttaaacctaatggctctttcatgattatatgataggtggtgcatggccgttcttagttcgtggagtgatctgtctgcttaattgcgtttcaaatttttaaccgaggaccgggttttggtttggctagtggtcctacgatgactgtgaactgtcatgtcttcggatgtacgactatcggtctaggatcacatgacttgcccctgggactcttttgaacgcaacggacgtgattgcaaccccttgttgagattagagatagtctcgatattcac…	28.533329999999999	127.2	2002-10-16	0-200	yes
AB468885	Globigerinoides	ruber	OKI2	2	aagggcaccacaagcgcgtggagcatgtggcttaatttgactcaacacgggaaatcttaccgggtccggacataccgaggattgacagacagttatacatgccctacaagtaggagtcaggttttaaacctaatggctctttcatgattatatgataggtggtgcatggccgttcttagttcgtggagtgatctgtctgcttaattgcgtttcaaaatttaacttgaggaccgggttttggtttggctagtggttctacgatgactgtgaactgtcatgtcttcggatgtgcgactattggtctaggatcacatgacttgcccctgggactcttttgaacgcaacggacgtgattgcaaccccttgttgagattagagatagtctcgatattcactgga…	23.58333	124.18333	2002-10-13	0-150	yes
AB468886	Globigerinoides	ruber	OKI2	3	aagggcaccacaagcgcgtggagcatgtggcttaatttgactcaacacgggaaatcttaccgggtccggacatatcgaggattgacagacagttatacatgccctacaagtaggagtcaggttttaaacctaatggctctttcatgattatatgataggtggtgcatggccgttcttagttcgtggagtgatctgtctgcttaattgcgtttcaaaatttaacttgaggaccgggttttggtttggctagtggttctacgatgactgtgaactgtcatgtcttcggatgtgcgactattggtctaggatcacatgacttgcccctgggactcttttgaacgcaacggacgtgattgcaaccccttgttgagattagagatagtctcgatattcactgga…	23.58333	124.18333	2002-10-13	0-150	yes
AB468887	Globigerinoides	conglobatus	OKI1	2	aagggcacccaagcgcgtggagcatgtggcttaatttgactcaacacgggaaatcttaccgggtccggacataccgaggattgacagacagttaacttgccctacctatatgagctaggttctaaacctaatagctctttcatgattatatgataggtggtgcatggccgttcttagttcgtggagtgatctgtctgcttaattgcgtttcaaaatatgaatttgagtaccaggttccaagtgtttcaagtaaatctgtctctgagtgtgaactgtatctcttcggatatgcgactatcactcttaggcaattatgatttgcttgtagcccctggtactcttttgaacgcaacggacgtgattgcaaccccttgttgagtttgcttctcttaagaactc…	28.533329999999999	127.2	2002-10-16	0-200	yes
AB468888	Globigerinoides	conglobatus	OKI2	2	aagggcaccacaagcgcgtggagcatgtggcttaatttgactcaacacgggaaatcttaccgggtccggacataccgaggattgacagacagttaacttgccctacctataggagctaggttctaaacctaatagctctttcatgattatatgataggtggtgcatggccgttcttagttcgtggagtgatctgtctgcttaattgcgtttcaaaatatgaatttgagtaccaggtcccaagtgtttcaagtaaatctgtctctgagtgtgaactgtatctcttcggatatgcgactatcactcttaggcaattatgatttgcttgtagcccctggtactcttttgaacgcaacggacgtgattgcaaccccttgttgagtttgcttctcttaggaact…	28.533329999999999	127.2	2002-10-16	0-200	yes
AB636683	Pulleniatina	obliquiloculata	Z232	8	aagggcaccacaagaacgcgtggagcatgtggcttaatttgactcaacgcgggaaatcttaccgggtccggacacactgaggattgacaggcaatatctattaaaagattatatttcttttaatataattctttttaatagtgttaaatatgctagtcctttcatgattatgtgataggtggtgcatggccgttcttagttcgtggagtgatctgtctgcttaattgcgtttcactaagggcccataaattcaaggtatgttagctattgtttccctattgaccccttatttaataagagcgtgtctttatgggtttaaacattgcgcatgctgttgggtcctgaaagcaacgaacgtgaccgcaacgtcttgttgcctttatcttgttatatctatta…	33.539990000000003	-69.939989999999995	2006-04-01	50-100	yes
AB636684	Pulleniatina	obliquiloculata	Z329	20	aagggcaccacaagaacgcgtggagcatgtggcttaatttgactcaacgcgggaaatcttaccgggtccggacacactgaggattgacaggcaatatctattaaaagattatatttcttttaatataattctttttaatagtgttaaatatgctagtcctttcatgattatgtgataggtggtgcatggccgttcttagttcgtggagtgatctgtctgcttaattgcgtttcactaagggcccataaattcaaggtatgttagctattgtttccctattgaccccttatttaataagcgcgtgtctttatgggtttaaacattgcgcatgctgttgggtcctgaaagcaacgaacgtgaccgcaacgtcttgttgcctttatcttgttatatctatta…	33.539990000000003	-69.939989999999995	2006-04-01	25-50	yes
AB636685	Pulleniatina	obliquiloculata	Z330	29	aagggcaccacaagaacgcgtggagcatgtggcttaatttgactcaacgcgggaaatcttaccgggtccggacacactgaggattgacaggcaatatctattaaaagagtatatttttaatatatttctttttaatagtgttaaatatgctagtcctttcatgattatgtgataggtggtgcatggccgttcttagttcgtggagtgatctgtctgcttaattgcgtttcactaagggcccataaattcaaggtatgttagctattgtttccctattgaccccttatttaataagcgcgtgtctttatgggtttaaacattgcgcatgctgttgggtcctgaaagcaacgaacgtgaccgcaacgtcttgttgcctttatcttgttatatctattattt…	33.539990000000003	-69.939989999999995	2006-04-01	25-50	yes
AB636686	Pulleniatina	obliquiloculata	Z362	36	aagggcaccacaagaacgcgtggagcatgtggcttaatttgactcaacgcgggaaatcttaccgggtccggacacactgaggattgacaggcaatatctattaaaagagtatatttttaatatatttctttttaatagtgttaaatatgctagtcctttcatgattatgtgataggtggtgcatggccgttcttagttcgtggagtgatctgtctgcttaattgcgtttcactaagggcccataaattcaaggtatgttagctattgtttccctattgaccccttatttaataagcgcgtgtctttatgggtttaaacattgcgcatgctgttgggtcctgaaagcaacgaacgtgaccgcaacgtcttgttgcctttatcttgttatatctattattt…	33.539990000000003	-69.939989999999995	2006-04-01	0-25	yes
AB636687	Pulleniatina	obliquiloculata	Z511	49	aagggcaccacaagaacgcgtggagcatgtggcttaatttgactcaacgcgggaaatcttaccgggtccggacacactgaggattgacaggcaatatctattaaaagagtatatttttaatatatttctttttaatagtgttaaatatgctagtcctttcatgattatgtgataggtggtgcatggccgttcttagttcgtggagtgatctgtctgcttaattgcgtttcactaagggcccataaattcaaggtatgttagctattgtttccctattgaccccttatttaataagcgcgtgtctttatgggtttaaacattgcgcatgctgttgggtcctgaaagcaacgaacgtgaccgcaacgtcttgttgcctttatcttgttatatctattattt…	33.539990000000003	-69.939989999999995	2006-04-01	100-150	yes
AB636688	Pulleniatina	obliquiloculata	GYB648	15	aagggcaccacaagaacgcgtggagcatgtggcttaatttgactcaacgcgggaaatcttaccgggtccggacacactgaggattgacaggcaatatctattaaaagagtatatttttaatatatttctttttaatagtgttaaatatgctagtcctttcatgattatgtgataggtggtgcatggccgttcttagttcgtggagtgatctgtctgcttaattgcgtttcgctaagggcccataaattcaaggtatgttagctattgtttccctattgaccccttatttaataagcgcgtgtctttatgggtttaaacattgcgcatgctgttgggtcctgaaagcaacgaacgtgaccgcaacgtcttgttgcctttatcttgttatatctattattc…	-7.3666600000000004	100.66665999999999	2007-07-31	85-58	yes
AB636689	Pulleniatina	obliquiloculata	GYB1810	31	aagggcaccacaagaacgcgtggagcatgtggcttaatttgactcaacgcgggaaatcttaccgggtccggacacactgaggattgacaggcaatatctattaaaagattatatttttaatataattctttttaatagtgttaaatatgctagtcctttcatgattatgtgataggtggtgcatggccgttcttagttcgtggagtgatctgtctgcttaattgcgtttcactaagggcccataaattcaaggtatgttagctattgtttccctattgaccccttatttaataagcgcgtgtctttatgggtttttaaacattgcgcatgctgttgggtcctgaaagcaacgaacgtgaccgcaacgtcttgttgcctttatcttgttatatctattat…	-15.95	73.266660000000002	2007-08-07	30-0	yes
AB636690	Pulleniatina	obliquiloculata	GYB1811	33	aagggcaccacaagaacgcgtggagcatgtggcttaatttgactcaacgcgggaaatcttaccgggtccggacacactgaggattgacaggcaatatctattaaaaggattatatttttaatataattctttttttaatagtgttaaatatgctagtcctttcatgattatgtgataggtggtgcatggccgttcttagttcgtggagtgatctgtctgcttaattgcgtttcactaagggcccataaattcaaggtatgttagctattgtttccctattgaccccttatttaataagcgcgtgtctttatgggtttaaacattgcgcatgctgttgggtcctgaaagcaacgaacgtgaccgcaacgtcttgttgcctttatcttgttatatctatta…	-15.95	73.266660000000002	2007-08-07	30-0	yes
AB636691	Pulleniatina	obliquiloculata	GYB2180	57	aagggcaccacaagaacgcgtggagcatgtggcttaatttgactcaacgcgggaaatcttaccgggtccggacacactgaggattgacaggcaatatctattaaaagagtatatttttaatatatttctttttaatagtgttaaatatgctagtcctttcatgattatgtgataggtggtgcatggccgttcttagttcgtggagtgatctgtctgcttaattgcgtttcactaagggcccataaattcaaggtatgttagctattgtttccctattgaccccttatttaataagcgcgtgtctttatgggtttttaaacattgcgcatgctgttgggtcctgaaagcaacgaacgtgaccgcaacgtcttgttgcctttatcttgttatatctattat…	-17.350000000000001	67.633330000000001	2007-08-07	5-0	yes
AB636692	Pulleniatina	obliquiloculata	GYA2746	41	aagggcaccacaagaacgcgtggagcatgtggcttaatttgactcaacgcgggaaatcttaccgggtccggacacactgaggattgacaggcaatatctattaaaaagattatatttttttaatgtaattctttttttaatagtgttaaatatgctagtcctttcatgattatgtgataggtggtgcatggccgttcttagttcgtggagtgatctgtctgcttaattgcgtttcactaagggcccataaattcaaggtatgttagctattgtttccctattgaccccttatttaataagcgcgtgtctttatgggtttaaacattgcgcatgctgttgggtcctgaaagcaacgaacgtgaccgcaacgtcttgttgcctttatcttgttatatctat…	-16.25	161.87998999999999	2008-06-21	30-60	yes
AB636693	Pulleniatina	obliquiloculata	GYA541	38	aagggcaccacaagaacgcgtggagcatgtggcttaatttgactcaacgcgggaaatcttaccgggtccggacacactgaggattgacaggcaatatctattaaaagattatatttttaatataattcttttttttaatagtgttaaatatgctagtcctttcatgattatgtgataggtggtgcatggccgttcttagttcgtggagtgatctgtctgcttaattgcgtttcactaagggcccataaattcaaggtatgttagctattgtttccctattgaccccttatttaataagcgcgtgtctttatgggtttaaacattgcgcatgctgttgggtcctgaaagcaacgaacgtgaccgcaacgtcttgttgcctttatcttgttatatctatta…	-14.716659999999999	162.5	2008-06-07	75-100	yes
AB636694	Pulleniatina	obliquiloculata	Y1211	4	aagggcaccacaagaacgcgtggagcatgtggcttaatttgactcaacgcgggaaatcttaccgggtccggacacactgaggattgacaggcaatatctattaaaagattatatttttaatataattctttttaatagtgttaaatatgctagtcctttcatgattatgtgataggtggtgcatggccgttcttagttcgtggagtgatctgtctgcttaattgcgtttcactaagggcccataaattcaaggtatgttagctattgtttccctattgaccccttatttaataagcgcgtgtctttatgggtttaaacattgcgcatgctgttgggtcctgaaagcaacgaacgtgaccgcaacgtcttgttgcctttatcttgttatatctattattt…	34.066659999999999	140.03333000000001	2006-06-01	0	yes
AB636695	Pulleniatina	obliquiloculata	Y1442	86	aagggcaccacaagaacgcgtggagcatgtggcttaatttgactcaacgcgggaaatcttaccgggtccggacacactgaggattgacaggcaatatctattaaaaagattatatttcttttaatataattctttttttaatagtgttaaatatgctagtcctttcatgattatgtgataggtggtgcatggccgttcttagttcgtggagtgatctgtctgcttaattgcgtttcactaagggcccataaattcaaggtatgttagctattgtttccctattgaccccttatttaataagcgcgtgtctttatgggtttaaacattgcgcatgctgttgggtcctgaaagcaacgaacgtgaccgcaacgtcttgttgcctttatcttgttatatcta…	34.066659999999999	140.03333000000001	2006-06-01	0-75	yes
AB636696	Pulleniatina	obliquiloculata	Y1489	44	aagggcaccacaagaacgcgtggagcatgtggcttaatttgactcaacgcgggaaatcttaccgggtccggacacactgaggattgacaggcaatatctattaaaaagattatatttcttttaatataattctttttttaatagtgttaaatatgctagtcctttcatgattatgtgataggtggtgcatggccgttcttagttcgtggagtgatctgtctgcttaattgcgtttcactaagggcccataaattcaaggtatgttagctattgtttccctattgaccccttatttaataagcgcgtgtctttatgggtttaaacattgcgcatgctgttgggtcctgaaagcaacgaacgtgaccgcaacgtcttgttgcctttatcttgttatatcca…	34.066659999999999	140.03333000000001	2006-06-01	0-120	yes
AB636697	Pulleniatina	obliquiloculata	Y1491	89	aagggcaccacaagaacgcgtggagcatgtggcttaatttgactcaacgcgggaaatcttaccgggtccggacacactgaggattgacaggcaatatctattaaaagagtatatttttaatatatttctttttttaatagtgttaaatatgctagtcctttcatgattatgtgataggtggtgcatggccgttcttagttcgtggagtgatctgtctgcttaattgcgtttcactaagggcccataaattcaaggtatgttagctattgtttccctattgaccccttatttaataagcgcgtgtctttatgggtttaaacattgcgcatgctgttgggtcctgaaagcaacgaacgtgaccgcaacgtcttgttgcccttatcttgttatatctattat…	34.066659999999999	140.03333000000001	2006-06-01	0-120	yes
AB636698	Pulleniatina	obliquiloculata	Y1492	5	aagggcaccacaagaacgcgtggagcatgtggcttaatttgactcaacgcgggaaatcttaccgggtccggacacactgaggattgacaggcaatatctattaaaagattatatttttaatataattctttttaatagtgttaaatatgctagtcctttcatgattatgtgataggtggtgcatggccgttcttagttcgtggagtgatctgtctgcttaattgcgtttcactaagggcccataaattcaaggtatgttagctattgtttccctattgaccccttatttaataagcgcgtgtctttatgggtttaaacattgcgcatgctgttgggtcctgaaagcaacgaacgtgaccgcaacgtcttgttgcctttatcttgttatatctattattt…	34.066659999999999	140.03333000000001	2006-06-01	0-120	yes
AB636699	Pulleniatina	obliquiloculata	Me1600	46	aagggcaccacaagaacgcgtggagcatgtggcttaatttgactcaacgcgggaaatcttaccgggtccggacacactgaggattgacaggcaatatctattaaaagattatatttcttttaatataattctttttttaatagtgttaaatatgctagtcctttcatgattatgtgataggtggtgcatggccgttcttagttcgtggagtgatctgtctgcttaattgcgtttcactaagggcccataaattcaaggtatgttagctattgtttccctattgaccccttatttaataagcgcgtgtctttatgggtttaaacattgcgcatgctgttgggtcctgaaagcaacgaacgtgaccgcaacgtcttgttgcctttatcttgttatatctat…	-14.48333	113.44999	2003-06-01	0-200	yes
AB636700	Pulleniatina	obliquiloculata	Me1597	38	aagggcaccacaagaacgcgtggagcatgtggcttaatttgactcaacgcgggaaatcttaccgggtccggacacactgaggattgacaggcaatatctattaaaaagatcatatttttaatataattctttttttaatagtgttaaatatgctagtcctttcatgattatgtgataggtggtgcatggccgttcttagttcgtggagtgatctgtctgcttaattgcgtttcactaagggcccataaattcaaggtatgttagctattgtttccctattgaccccttatttaataagcgcgtgtctttatgggtttaaacattgcgcatgctgttgggtcctgaaagcaacgaacgtgaccgcaacgtcttgttgcctttatcttgttatatctatta…	-14.48333	113.44999	2003-06-01	0-200	yes
AB636701	Pulleniatina	obliquiloculata	Me1594	40	aagggcaccacaagaacgcgtggagcatgtggcttaatttgactcaacgcgggaaatcttaccgggtccggacacactgaggattgacaggcaatatctattaaaagattatatttcttttaatataattctttttaatagtgttaaatatgctagtcctttcatgattatgtgataggtggtgcatggccgttcttagttcgtggagtgatctgtctgcttaattgcgtttcactaagggcccataaattcaaggtatgttagctattgtttccctattgaccccttatttaataagcgcgtgtctttatgggtttaaacattgcgcatgctgttgggtcctgaaagcaacgaacgtgaccgcaacgtcttgttgcctttatcttgttatatctatta…	-14.48333	113.44999	2003-06-01	0-200	yes
AB636702	Pulleniatina	obliquiloculata	Me867	8	aagggcaccacaagaacgcgtggagcatgtggcttaatttgactcaacgcgggaaatcttaccgggtccggacacactgaggattgacaggcaatatctattaaaaagattatatttttaatataattcttttttaatagtgttaaatatgctagtcctttcatgattatgtgataggtggtgcatggccgttcttagttcgtggagtgatctgtctgcttaattgcgtttcactaagggcccataaattcaaggtatgttagctattgtttccctattgaccccttatttaataagcgcgtgtctttatgggtttaaacattgcgcatgctgttgggtcctgaaagcaacgaacgtgaccgcaacgtcttgttgcctttatcttgttatatctattat…	-15.74999	86.766660000000002	2003-06-01	0-200	yes
AB636703	Pulleniatina	obliquiloculata	GYA2395	38	aagggcaccacaagaacgcgtggagcatgtggcttaatttgactcaacgcgggaaatcttaccgggtccggacacactgaggattgacaggcaatatctattaaaagaatgttattataacatctctttttaatagtgttaaatatgctagtcctttcatgattatgtgataggtggtgcatggccgttcttagttcgtggagtgatctgtctgcttaattgcgtttcactaagggcccataaattcaaggtatgttagctattgtttccctattgaccccttatttaataagcgcgtgtctttatgggtttaaacattgcgcatgctgttgggtcctgaaagcaacgaacgtgaccgcaacgtcttgttgcctttatcttgttatatatctattattt…	-4.5	161.11000000000001	2008-06-15	120-160	yes
AB636704	Pulleniatina	obliquiloculata	GYA1037	4	agggcaccacaagaacgcgtggagcatgtggcttaatttgactcaacgcgggaaatcttaccgggtccggacacactgaggattgacaggcaatatctattaaaagaattgttattataacaatctctttttaatagtgttaaatatgctagtcctttcatgattatgtgataggtggtgcatggccgttcttagttcgtggagtgatctgtccgcttaattgcgtttcactaagggcccataaattcaaggtatgttagctattgtttccctattgaccccttatttaataagcgcgtgtctttatgggtttaaacattgcgcatgctgttgggtcctgaaagcaacgaacgtgaccgcaacgtcttgttgcctttatcttgttatatatctattatt…	-6.1166600000000004	162.51666	2008-06-10	200-300	yes
AB636705	Pulleniatina	obliquiloculata	GYA1508	14	aagggcaccacaagaacgcgtggagcatgtggcttaatttgactcaacgcgggaaatcttaccgggtccggacacactgaggattgacaggcaatatctattaaaagaatattattattaatatctctttttaatagtgttaaatatgctagtcctttcatgattatgtgataggtggtgcatggccgttcttagttcgtggagtgatctgtctgcttaattgcgtttcactaagggcccataaattcaaggtatgttagctattgtttccctattgaccccttatttaataagcgcgtgtctttatgggtttaaacattgcgcatgctgttgggtcctgaaagcaacgaacgtgaccgcaacgtcttgttgcctttatcttgttatatatctattatt…	-3.86666	162.53333000000001	2008-06-12	30-60	yes
AB636706	Pulleniatina	obliquiloculata	GYA1741	21	aagggcaccacaagaacgcgtggagcatgtggcttaatttgactcaacgcgggaaatcttaccgggtccggacacactgaggattgacaggcaatatctattaaaagattgttattataacaatctctttttaatagtgttaaatatgctagtcctttcatgattatgtgataggtggtgcatggccgttcttagttcgtggagtgatctgtccgcttaattgcgtttcactaagggcccataaattcaaggtatgttagctattgtttccctattgaccccttatttaataagcgcgtgtctttatgggtttaaacattgcgcatgctgttgggtcctgaaagcaacgaacgtgaccgcaacgtcttgttgcctttatcttgttatatatctattatt…	0	162.53333000000001	2008-06-15	90-120	yes
AB636707	Pulleniatina	obliquiloculata	GYA1757	25	aagggcaccacaagaacgcgtggagcatgtggcttaatttgactcaacgcgggaaatcttaccgggtccggacacactgaggattgacaggcaatatctattaaaagaatattattattaatatctctttttaatagtgttaaatatgctagtcctttcatgattatgtgataggtggtgcatggccgttcttagttcgtggagtgatctgtctgcttaattgcgtttcactaagggcccataaattcaaagtatgttagctattgtttccctattgaccccttatttaataagcgcgtgtctttatgggtttaaacattgcgcatgctgttgggtcctgaaagcaacgaacgtgaccgcaacgtcttgttgcctttatcttgttatatctattatttt…	0	162.53333000000001	2008-06-15	90-120	yes
AB636708	Pulleniatina	obliquiloculata	GYA1828	37	aagggcaccacaagaacgcgtggagcatgtggcttaatttgactcaacgcgggaaatcttaccgggtccggacacactgaggattgacaggcaatatctattaaaagaatattataattaatatctctttttaatagtgttaaatatgctagtcctttcatgattatgtgataggtggtgcatggccgttcttagttcgtggagtgatctgtctgcttaattgcgtttcactaagggcccataaattcaaggtatgttagctattgtttccctattgaccccttatttaataagcgcgtgtctttacgggtttaaacattgcgcatgctgttgggtcctgaaagcaacgaacgtgaccgcaacgtcttgttgcctttatcttgttatatctattatatt…	0	162.53333000000001	2008-06-15	90-120	yes
AB636709	Pulleniatina	obliquiloculata	GYA2125	4	aagggcaccacaagaacgcgtggagcatgtggcttaatttgactcaacgcgggaaatcttaccgggtccggacacactgaggattgacaggcaatatctattaaaagaatgttattataacatctctttttaatagtgttaaatatgctagtcctttcatgattatgtgataggtggtgcatggccgttcttagttcgtggagtgatctgtctgcttaattgcgtttcactaagggcccataaattcaaggtatgttagctattgtttccctattgaccccttatttaataagcgcgtgtctttatgggtttaaacattgcgcatgctgttgggtcctgaaagcaacgaacgtgaccgcaacgtcttgttgcctttatcttgttatatatctattattt…	-4.5	161.11000000000001	2008-06-15	30-60	yes
AB636710	Pulleniatina	obliquiloculata	GYA2264	14	aagggcaccacaagaacgcgtggagcatgtggcttaatttgactcaacgcgggaaatcttaccgggtccggacacactgaggattgacaggcaatatctattaaaaaaggattgttatattataataatctcttttattaatagtgttaaatatgctagtcctttcatgattatgtgataggtggtgcatggccgttcttagttcgtggagtgatctgtctgcttaattgcgtttcactaagggcccataaattcaaggtatgttagctattgtttccctattgaccccttatttaataagcgcgtgtctttatgggtttaaacattgcgcatgctgttgggtcctgaaagcaacgaacgtgaccgcaacgtcttgttgcctttatcttgttatatcta…	-4.5	161.11000000000001	2008-06-15	60-85	yes
AB636711	Pulleniatina	obliquiloculata	GYA2380	30	aagggcaccacaagaacgcgtggagcatgtggcttaatttgactcaacgcgggaaatcttaccgggtccggacacactgaggattgacaggcaatatctattaaaagaatgttattataacatctctttttaatagtgttaaatatgctagtcctttcatgattatgtgataggtggtgcatggccgttcttagttcgtggagtgatctgtctgcttaattgcgtttcactaagggcccataaattcaaggtatgttagctattgtttccctattgaccccttatttaataagcgcgtgtctttacgggtttaaacattgcgcatgctgttgggtcctgaaagcaacgaacgtgaccgcaacgtcttgttgcctttatcttgttatatctattataaaa…	-4.5	161.11000000000001	2008-06-15	85-120	yes
AB636712	Pulleniatina	obliquiloculata	Y1220	60	aagggcaccacaagaacgcgtggagcatgtggcttaatttgactcaacgcgggaaatcttaccgggtccggacacactgaggattgacaggcaatatctattaaaagaatgttattataacatctctttttaatagtgttaaatatgctagtcctttcatgattatgtgataggtggtgcatggccgttcttagttcgtggagtgatctgtctgcttaattgcgtttcactaagggcccataaattcaaggtatgttagctattgtttccctattgaccccttattcttataagcgcgtgtctttatgggtttaaacattgcgcatgctgttgggtcctgaaagcaacgaacgtgaccgcaacgtcttgttgcctttatcttgttatatatcttattaa…	34.066659999999999	140.03333000000001	2006-06-01	0	yes
AB636713	Pulleniatina	obliquiloculata	Y1224	65	aagggcaccacaagaacgcgtggagcatgtggcttaatttgactcaacgcgggaaatcttaccgggtccggacacactgaggattgacaggcaatatctattaaaagaatgttattataacatctctttttaatagtgttaaatatgctagtcctttcatgattatgtgataggtggtgcatggccgttcttagttcgtggagtgatctgtctgcttaattgcgtttcactaagggcccataaattcaaggtatgttagctattgtttccctattgaccccttattcttataagcgcgtgtctttatgggtttaaacattgcgcatgctgttgggtcctgaaagcaacgaacgtgaccgcaacgtcttgttgcctttatcttgttatatctattaattt…	34.066659999999999	140.03333000000001	2006-06-01	0	yes
AB636714	Pulleniatina	obliquiloculata	Y1441	76	aagggcaccacaagaacgcgtggagcatgtggcttaatttgactcaacgcgggaaatcttaccgggtccggacacactgaggattgacaggcaatatctattaaaagaattgttattataacaatctctttttaatagtgttaaatatgctagtcctttcatgattatgtgataggtggtgcatggccgttcttagttcgtggagtgatctgtctgcttaattgcgtttcactaagggcccataaattcaaggtatgttagctattgtttccctattgaccccttattcttataagcgcgtgtctttatgggtttaaacattgcgcatgctgttgggtcctgaaagcaacgaacgtgaccgcaacgtcttgttgcctttatcttgttatatctattaat…	34.066659999999999	140.03333000000001	2006-06-01	0-75	yes
AB636715	Pulleniatina	obliquiloculata	Y1482	88	aagggcaccacaagaacgcgtggagcatgtggcttaatttgactcaacgcgggaaatcttaccgggtccggacacactgaggattgacaggcaatatctattaaaagaatattaatttaatatctctttttaatagtgttaaatatgctagtcctttcatgattatgtgataggtggtgcatggccgttcttagttcgtggagtgatctgtctgcttaattgcgtttcactaagggcccataaattcaaggtatgttagctattgtttccctattgaccccttatattcttataagcgcgtgtctttatgggtttaaacattgtgcatgctgttgggtcctgaaagcaacgaacgtgaccgcaacgtcttgttgcctttatcttgttatatctattatt…	34.066659999999999	140.03333000000001	2006-06-01	0-120	yes
AB636716	Pulleniatina	obliquiloculata	Y1484	102	ggcaaccacaagaacgcgtggagcatgtggcttaatttgactcaacgcgggaaatcttaccgggtccggacacactgaggattgacaggcaatatctattaaaagaattgttattataacattctctttttaatagtgttaaatatgctagtcctttcatgattatgtgataggtggtgcatggccgttcttagttcgtggagtgatctgtctgcttaattgcgtttcactaagggcccataaattcaaggtatgttagctattgtttccctattgaccccttattcttataagcgcgtgtctttatgggtttaaacattgcgcatgctgttgggtcctgaaagcaacgaacgtgaccgcaacgtcttgttgcctttatcttgttatatctattaattt…	34.066659999999999	140.03333000000001	2006-06-01	0-120	yes
AB636717	Pulleniatina	obliquiloculata	GYB587	1	aagggcaccacaagaacgcgtggagcatgtggcttaatttgactcaacgcgggaaatcttaccgggtccggacacactgaggattgacaggcaatatctattaaaagaattgttattataacattctctttttaatagtgttaaatatgctagtcctttcatgattatgtgataggtggtgcatggccgttcttagttcgtggagtgatctgtctgcttaattgcgtttcactaagggcccataaattcaaggtatgttagctattgtttccctattgaccccttattcttataagcgcgtgtctttatgggtttaaacattgcgcatgctgttgggtcctgaaagcaacgaacgtgaccgcaacgtcttgttgcctttatcttgttatatctattaat…	-7.3666600000000004	100.66665999999999	2007-07-30	85-58	yes
AB636718	Pulleniatina	obliquiloculata	GYA547	19	aagggcaccacaagaacgcgtggagcatgtggcttaatttgactcaacgcgggaaatcttaccgggtccggacacactgaggattgacaggcaatatctattaaaagaatattaatttaatatctctttttaatagtgttaaatatgctagtcctttcatgattatgtgataggtggtgcatggccgttcttagttcgtggagtgatctgtctgcttaattgcgtttcactaagggcccataaattcaaggtatgttagctattgtttccctattgaccccttatattcttataagcgcgtgtctttatgggtttaaacattgcgcatgctgttgggtcctgaaagcaacgaacgtgaccgcaacgtcttgttgcctttatcttgttatatcttattaa…	-14.716659999999999	162.5	2008-06-07	75-90	yes
AB636719	Pulleniatina	obliquiloculata	GYB659	18	aagggcaccacaagaacgcgtggagcatgtggcttaatttgactcaacgcgggaaatcttaccgggtccggacacactgaggattgacaggcaatatctattaaaagaattgttattataacaatctcttttttaatagtgttaaatatgctagtcctttcatgattatgtgataggtggtgcatggccgttcttagttcgtggagtgatctgtctgcttaattgcgtttcactaagggcccataaattcaaggtatgttagctattgtttccctattgaccccttatattcttataagcgcgtgtctttatgggtttaaacattgcgcatgctgttgggtcctgaaagcaacgaacgtgaccgcaacgtcttgttgcctttatcttgttatatctatt…	-7.3666600000000004	100.66665999999999	2007-07-30	85-58	yes
AB636720	Pulleniatina	obliquiloculata	GYB650	26	aagggcaccacaagaacgcgtggagcatgtggcttaatttgactcaacgcgggaaatcttaccgggtccggacacactgaggattgacaggcaatatctattaaaaagaattgttattataacaatctcttatttaatagtgttaaatatgctagtcctttcatgattatgtgataggtggtgcatggccgttcttagttcgtggagtgatctgtctgcttaattgcgtttcactaagggcccataaattcaaggtatgttagctattgtttccctattgaccccttatattcttataagcgcgtgtctttatgggtttaaacattgcgcatgctgttgggtcctgaaagcaacgaacgtgaccgcaacgtcttgttgcctttatcttgttatatctat…	-7.3666600000000004	100.66665999999999	2007-07-30	85-58	yes
AB636721	Pulleniatina	obliquiloculata	GYA675	18	aagggcaccacaagaacgcgtggagcatgtggcttaatttgactcaacgcgggaaatcttaccgggtccggacacactgaggattgacaggcaatatctattaaaagaatattattttaatatctctttttaatagtgttaaatatgctagtcctttcatgattatgtgataggtggtgcatggccgttcttagttcgtggagtgatctgtctgcttaattgcgtttcactaagggcccataaattcaaggtatgttagctattgtttccctattgaccccttattcttataagcgcgtgtctttatgggtttaaacattgcgcatgctgttgggtcctgaaagcaacgaacgtgaccgcaacgtcttgttgcctttatcttgttatatctattattct…	-14.716659999999999	162.5	2008-06-07	50-70	yes
AB636722	Pulleniatina	obliquiloculata	Y1448	28	aagggcaccacaagaacgcgtggagcatgtggcttaatttgactcaacgcgggaaatcttaccgggtccggacacactgaggattgacaggcaatatctattaaaagaattgttattataacattctctttttaatagtgttaaatatgctagtcctttcatgattatgtgataggtggtgcatggccgttcttagttcgtggagtgatctgtctgcttaattgcgtttcactaagggcccataaattcaaggtatgttagctattgtttccctattgaccccttattcttataagcgcgtgtctttatgggtttaaacattgcgcatgctgttgggtcctgaaagcaacgaacgtgaccgcaacgtcttgttgcctttatcttgttatatctattatt…	34.066659999999999	140.03333000000001	2006-06-01	0-75	yes
AB636723	Pulleniatina	obliquiloculata	Y1212	68	aagggcaccacaagaacgcgtggagcatgtggcttaatttgactcaacgcgggaaatcttaccgggtccggacacactgaggattgacaggcaatatctattaaaaagaattgttattataacaatctcttatttaatagtgttaaatatgctagtcctttcatgattatgtgataggtggtgcatggccgttcttagttcgtggagtgatctgtctgcttaatcgcgtttcactaagggcccataaattcaaggtatgttagctattgtttccctattgaccccttatattcttataagcgcgtgtctttatgggtttaaacattgcgcatgctgttgggtcctgaaagcaacgaacgtgaccgcaacgtcttgttgcctttatcttgttatatatct…	34.066659999999999	140.03333000000001	2006-06-01	0	yes
AB636724	Pulleniatina	obliquiloculata	Y1446	36	aagggcaccacaagaacgcgtggagcatgtggcttaatttgactcaacgcgggaaatcttaccgggtccggacacactgaggattgacaggcaatatctattaaaaagaattgttattataacaatctcttatttaatagtgttaaatatgctagtcctttcatgattatgtgataggtggtgcatggccgttcttagttcgtggagtgatctgtctgcttaattgcgtttcactaagggcccataaattcaaggtatgttagctattgtttccctattgaccccttatattcttataagcgcgtgtctttatgggtttaaacattgcgcatgctgttgggtcctgaaagcaacgaacgtgaccgcaacgtcttgttgcctttatcttgttatatatct…	34.066659999999999	140.03333000000001	2006-06-01	0-75	yes
AB636725	Pulleniatina	obliquiloculata	GYA680	39	aagggcaccacaagaacgcgtggagcatgtggcttaatttgactcaacgcgggaaatcttaccgggtccggacacactgaggattgacaggcaatatctattaaaagaattgttattataacaatctcttatttaatagtgttaaatatgctagtcctttcatgattatgtgataggtggtgcatggccgttcttagttcgtggagtgatctgtctgcttaattgcgtttcactaaaggcccataaattcaaggtatgttagctattgtttccctattgaccccttattcttataagcgcgtgtctttatgggtttaaacattgcgcatgctgttgggtcctgaaagcaacgaacgtgaccgcaacgtcttgttgcctttatcttgttatatctattaa…	-14.716659999999999	162.5	2008-06-07	50-70	yes
AB636726	Pulleniatina	obliquiloculata	GYA478	93	aagggcaccacaagaacgcgtggagcatgtggcttaatttgactcaacgcgggaaatcttaccgggtccggacacactgaggattgacaggcaatatctattaaaagaatattattttaatatctctttttaatagtgttaaatatgctagtcctttcatgattatgtgataggtggtgcatggccgttcttagttcgtggagtgatctgtctgcttaattgcgtttcactaagggcccataaattcaaggtatgttagctattgtttccctattgaccccttatatcttataagcgcgtgtctttatgggtttaaacattgcgcatgctgttgggtcctgaaagcaacgaacgtgaccgcaacgtcttgttgcctttatcttgttatatctattaatt…	-14.716659999999999	162.5	2008-06-07	125-150	yes
AB636727	Pulleniatina	obliquiloculata	GYA549	70	aagggcaccacaagaacgcgtggagcatgtggcttaatttgactcaacgcgggaaatcttaccgggtccggacacactgaggattgacaggcaatatctattaaaagaattgttattataacaatctcttatttaatagtgttaaatatgctagtcctttcatgattatgtgataggtggtgcatggccgttcttagttcgtggagtgatctgtctgcttaattgcgtttcactaagggcccataaattcaaggtatgttagctattgtttccctattgaccccttattcttataagcgcgtgtctttatgggtttaaacattgcgcatgctgttgggtcctgaaagcaacgaacgtgaccgcaacgtcttgttgcctttatcttgttatatctattaa…	-14.716659999999999	162.5	2008-06-07	75-90	yes
AB636728	Pulleniatina	obliquiloculata	GYA280	19	aagggcaccacaagaacgcgtggagcatgtggcttaatttgactcaacgcgggaaatcttaccgggtccggacacactgaggattgacaggcaatatctattaaaagaatattattttaatatctctttttaatagtgttaaatatgctagtcctttcatgattatgtgataggtggtgcatggccgttcttagttcgtggagtgatctgtctgcttaattgcgtttcactaagggcccataaattcaaggtatgttagctattgtttccctattgaccccttatattcttataagcgcgtgtctttatgggtttaaacattgcgcatgctgttgggtcctgaaagcaacgaacgtgaccgcaacgtcttgttgcctttatcttgttatatctattaat…	-14.716659999999999	162.5	2008-06-07	0-20	yes
AB636729	Pulleniatina	obliquiloculata	KH279	8	aagggcaccacaagaacgcgtggagcatgtggcttaatttgactcaacgcgggaaatcttaccgggtccggacacactgaggattgacaggcaatatctattaaaagaattgttattattataacaatctctttttaatagtgttaaatatgctagtcctttcatgattatgtgataggtggtgcatggccgttcttagttcgtggagtgatctgtctgcttaattgcgtttcactaagggcccataaattcaaggtatgttagctattgtttccctattgaccccttatttaataagcgcgtgtctttatgggtttaaacattgcgcatgctgttgggtcctgaaagcaacgaacgtgaccgcaacgtcttgttgcctttatcttgttatatctatta…	2.7	-165.55	2011-08-01	Not available	yes
AB636730	Pulleniatina	obliquiloculata	KH281	12	aagggcaccacaagaacgcgtggagcatgtggcttaatttgactcaacgcgggaaatcttaccgggtccggacacactgaggattgacaggcaatatctattaaaaagattatatttttaatataattctttttttaatagtgttaaatatgctagtcctttcatgattatgtgataggtggtgcatggccgttcttagttcgtggagtgatctgtctgcttaattgcgtttcactaagggcccataaattcaaggtatgttagctattgtttccctattgaccccttatttaataagcgcgtgtctttatgggtttttaaacattgcgcatgctgttgggtcctgaaagcaacgaacgtgaccgcaacgtcttgttgcctttatcttgttatatctat…	2.7	-165.55	2011-08-01	Not available	yes
AB636731	Pulleniatina	obliquiloculata	KH316	25	aagggcaccacaagaacgcgtggagcatgtggcttaatttgactcaacgcgggaaatcttaccgggtccggacacactgaggattgacaggcaatatctattaaaagaattattattataataatctctttttaatagtgttaaatatgctagtcctttcatgattatgtgataggtggtgcatggccgttcttagttcgtggagtgatctgtctgcttaattgcgtttcactaagggcccataaattcaaggtatgttagctattgtttccctattgaccccttatttaataagcgcgtgtctttatgggtttaaacattgcgcatgctgttgggtcctgaaagcaacgaacgtgaccgcaacgtcttgttgcctttatcttgttatatatctattat…	2.7	-165.55	2011-08-01	Not available	yes
AB636732	Pulleniatina	obliquiloculata	KH342	4	aagggcaccacaagaacgcgtggagcatgtggcttaatttgactcaacgcgggaaatcttaccgggtccggacacactgaggattgacaggcaatatctattaaaagattatatttttaatataattctttttaatagtgttaaatatgctagtcctttcatgattatgtgataggtggtgcatggccgttcttagttcgtggagtgatctgtctgcttaattgcgtttcactaagggcccataaattcaaggtatgtcagctattgtttccctattgaccccttatttaataagcgcgtgtctttatgggtttaaacattgcgcatgctgttgggtcctgaaagcaacgaacgtgaccgcaacgtcttgttgcctttatcttgttatatctattattt…	2.7	-165.55	2011-08-01	Not available	yes
AB636733	Pulleniatina	obliquiloculata	KH343	17	aagggcaccacaagaacgcgtggagcatgtggcttaatttgactcaacgcgggaaatcttaccgggtccggacacactgaggattgacaggcaatatctattaaaagaatattattttaatatctctttttaatagtgttaaatatgctagtcctttcatgattatgtgataggtggtgcatggccgttcttagttcgtggagtgatctgtctgcttaattgcgtttcactaagggcccataaattcaaggtatgttagctattgtttccctattgaccccttatttaataagcgcgtgtctttatgggtttaaacattgcgcatgctgttgggtcctgaaagcaacgaacgtgaccgcaacgtcttgttgcctttatcttgttatatctattattttt…	2.7	-165.55	2011-08-01	Not available	yes
AB636734	Pulleniatina	obliquiloculata	KH1431	36	aagggcaccacaagaacgcgtggagcatgtggcttaatttgactcaacgcgggaaatcttaccgggtccggacacactgaggattgacaggcaatatctattaaaaagattatatttttaatataattctttttttaatagtgttaaatatgctagtcctttcatgattatgtgataggtggtgcatggccgttcttagttcgtggagtgatctgtctgcttaattgcgtttcactaagggcccataaattcaaggtatgttagctattgtttccctattgaccccttatttaataagcgcgtgtctttatgggtttaaacattgcgcatgctgttgggtcctgaaagcaacgaacgtgaccgcaacgtcttgttgcctttatcttgttatatctatta…	-5.6666600000000003	-164.21665999999999	2011-08-01	Not available	yes
AB636735	Pulleniatina	obliquiloculata	KH1623	64	aagggcaccacaagaacgcgtggagcatgtggcttaatttgactcaacgcgggaaatcttaccgggtccggacacactgaggattgacaggcaatatctattaaaagaatgttattataacatctctttttaatagtgttaaatatgctagtcctttcatgattatgtgataggtggtgcatggccgttcttagttcgtggagtgatctgtctgcttaattgcgtttcactaagggcccataaattcaaggtatgttagctattgtttccctattgaccccttatttaataagcgcgtgtctttatgggtttaaacattgcgcatgctgttgggtcctgaaagcaacgaacgtgaccgcaacgtcttgttgcctttatcttgttatatatctattattt…	-5.6666600000000003	-164.21665999999999	2011-08-01	Not available	yes
AB636736	Pulleniatina	obliquiloculata	Ama20	2	aagggcaccacaagaacgcgtggagcatgtggcttaatttgactcaacgcgggaaatcttaccgggtccggacacactgaggattgacaggcaatatctattaaaagaatattaatttaatatctcttcttaatagtgttaaatatgctagtcctttcatgattatgtgataggtggtgcatggccgttcttagttcgtggagtgatctgtctgcttaattgcgtttcactaagggcccataaattcaaggtatgttagctattgtttctctattgaccccttattcttataagcgcgtgtctttatgggtttaaacattgcgcatgctgttgggtcctgaaagcaacgaacgtgaccgcaacgtcttgttgcctttatcttgttatatctattatttt…	32.4	129.74999	2011-09-01	0-200	yes
AB636737	Pulleniatina	obliquiloculata	Ama21	1	aagggcaccacaagaacgcgtggagcatgtggcttaatttgactcaacgcgggaaatcttaccgggtccggacacactgaggattgacaggcaatatctattaaaagaattgttattataacattctctttttaatagtgttaaatatgctagtcctttcatgattatgtgataggtggtgcatggccgttcttagttcgtggagtgatctgtctgcttaattgcgtttcactaagggcccataaattcaaggtatgttagctattgtttccctattgaccccttatattcttataagcgcgtgtctttatgggtttaaacattgcgcatgctgttgggtcctgaaagcaacgaacgtgaccgcaacgtcttgttgcctttatcttgttatatctatta…	32.4	129.74999	2011-09-01	0-200	yes
AB636738	Pulleniatina	obliquiloculata	Ama22	1	aagggcaccacaagaacgcgtggagcatgtggcttaatttgactcaacgcgggaaatcttaccgggtccggacacactgaggattgacaggcgatatctattaaaagaatattattttaatatctctttttaatagtgttaaatatgctagtcctttcatgattatgtgataggtggtgcatggccgttcttagttcgtggagtgatctgtctgcttaattgcgtttcactaagggcccataaattcaaggtatgttagctattgtttccctattgaccccttattcttataagcgcgtgtctttatgggtttaaacattgcgcatgctgttgggtcctgaaagcaacgaacgtgaccgcaacgtcttgttgcctttatcttgttatatctattatttt…	32.4	129.74999	2011-09-01	0-200	yes
AB636739	Pulleniatina	obliquiloculata	Ama25	1	aagggcaccacaagaacgcgtggagcatgtggcttaatttgactcaacgcgggaaatcttaccgggtccggacacactgaggattgacaggcaatatctattaaaagaatgttattataacatctctttttaatagtgttaaatatgctagtcctttcatgattatgtgataggtggtgcatggccgttcttagttcgtggagtgatctgtctgcttaattgcgtttcactaagggcccataaattcaaggtatgttagctattgtttccctattgaccccttatattcttataagcgcgtgtctttatgggtttaaacattgcgcatgctgttgggtcctgaaagcaacgaacgtgaccgcaacgtcttgttgcctttatcttgttatatatctatta…	32.4	129.74999	2011-09-01	0-200	yes
AB636740	Pulleniatina	obliquiloculata	Ama26	5	aagggcaccacaagaacgcgtggagcatgtggcttaatttgactcaacgcgggaaatcttaccgggtccggacacactgaggattgacaggcaatatctattaaaagaatgttattataacatctctttttaatagtgttaaatatgctagtcctttcatgattatgtgataggtggtgcatggccgttcttagttcgtggagtgatctgtctgcttaattgcgtttcactaagggcccataaattcaaggtatgttagctattgtttccctattgaccccttatatcttataagcgcgtgtctttatgggtttaaacattgcgcatgctgttgggtcctgaaagcaacgaacgtgaccgcaacgtcttgttgcctttatcttgttatatctattaatt…	32.4	129.74999	2011-09-01	0-200	yes
AB636741	Pulleniatina	obliquiloculata	Ama52	2	aagggcaccacaagaacgcgtggagcatgtggcttaatttgactcaacgcgggaaatcttaccgggtccggacacactgaggattgacaggcaatatctattaaaagaatattaatttaatatctctttttaatagtgttaaatatgctagtcctttcatgattatgtgataggtggtgcatggccgttcttagttcgtggagtgatctgtctgcttaattgcgtttcactaagggcccataaattcaaggtatgttagctattgtttccctattgaccccttattcttataagcgcgtgtctttatgggtttaaacattgcgcatgctgttgggtcctgaaagcaacgaacgtgaccgcaacgtcttgttgcctttatcttgttatatctattaattt…	32.4	129.74999	2011-09-01	0-200	yes
AB636742	Pulleniatina	obliquiloculata	Ama53	1	aagggcaccacaagaacgcgtggagcatgtggcttaatttgactcaacgcgggaaatcttaccgggtccggacacactgaggattgacaggcaatatctattaaaagagtatatttcttttaatatatttctttttaatagtgttaaatatgctagtcctttcacgattatgtgataggtggtgcatggccgttcttagttcgtggagtgatctgtctgcttaattgcgtttcactaagggcccataaattcaaggtatgttagctattgtttccctattgaccccttatttaataagcgcgtgtctttatgggtttaaacattgcgcatgctgttgggtcctgaaagcaacgaacgtgaccgcaacgtcttgttgcctttatcttgttatatctatta…	32.4	129.74999	2011-09-01	0	yes
AB636743	Pulleniatina	obliquiloculata	Ama10	2	aagggcaccacaagaacgcgtggagcatgtggcttaatttgactcaacgcgggaaatcttaccgggtccggacacactgaggattgacaggcaatatctattaaaagaatattattttaatatctctttttaatagtgttaaatatgctagtcctttcatgattatgtgataggtggtgcatggccgttcttagttcgtggagtgatctgtctgcttaattgcgtttcactaagggcccataaattcaaggtatgttagctattgtttccctattgaccccttatattcttataagcgcgtgtctttatgggtttaaacattgcgcatgctgttgggtcctgaaagcaacgaacgtgaccgcaacgtcttgttgcctttatcttgttatatatctatta…	32.4	129.74999	2011-09-01	0-200	yes
AB636744	Pulleniatina	obliquiloculata	Ama13	3	aagggcaccacaagaacgcgtggagcatgtggcttaatttgactcaacgcgggaaatcttaccgggtccggacacactgaggattgacaggcaatatctattaaaagaatattattttaatatctctttttaatagtgttaaatatgctagtcctttcatgattatgtgataggtggtgcatggccgttcttagttcgtggagtgatctgtctgcttaattgcgtttcactaagggcccataaattcaaggtatgttagctattgtttccctattgaccccttatatcttataagcgcgtgtctttatgggtttaaacattgcgcatgctgttgggtcctgaaagcaacgaacgtgaccgcaacgtcttgttgcctttatcttgttatatctattattt…	32.4	129.74999	2011-09-01	0-200	yes
AB636745	Pulleniatina	obliquiloculata	Ama17	1	aagggcaccacaagaacgcgtggagcatgtggcttaatttgactcaacgcgggaaatcttaccgggtccggacacactgaggattgacaggcaatatctattaaaagaatattattttaatatctctttttaatagtgttaaatatgctagtcctttcatgattatgtgataggtggtgcatggccgttcttagttcgtggagtgatctgtctgcttaattgcgtttcactaagggcccataaattcaaggtatgttagctattgtttccctattgaccccttatatcttataagcgcgtgtctttatgggtttaaacattgcgcatgctgttgggtcctgaaagcaacgaacgtgaccgcaacgtcttgttgcctttatcttgttatatctattaatt…	32.4	129.74999	2011-09-01	0-200	yes
AB636746	Pulleniatina	obliquiloculata	Ama30	1	aagggcaccacaagaacgcgtggagcatgtggcttaatttgactcaacgcgggaaatcttaccgggtccggacacactgaggattgacaggcaatatctattaaaagaatattaatttaatatctctttttaatagtgttaaatatgctagtcctttcatgattatgtgataggtggtgcatggccgttcttagttcgtggagtgatctgtctgcttaattgcgtttcactaagggcccataaattcaaggtatgttagctattgtttccctattgaccccttattcttataagcgcgtgtctttatgggtttaaacattgcgcatgctgttgggtcctgaaagcaacgaacgtgaccgcaacgtcttgttgcctttatcttgttatatctattatttg…	32.4	129.74999	2011-09-01	0-200	yes
AB636747	Pulleniatina	obliquiloculata	Ama31	1	aagggcaccacaagaacgcgtggagcatgtggcttaatttgactcaacgcgggaaatcttaccgggtccggacacactgaggattgacaggcaatatctattaaaaagaattgttattataacaatctcttttttaatagtgttaaatatgctagtcctttcatgattatgtgataggtggtgcatggccgttcttagttcgtggagtgatctgtctgcttaattgcgtttcactaagggcccataaattcaaggtatgttagctattgtttccctattgaccccttattcttataagcgcgtgtctttatgggtttaaacattgcgcatgctgttgggtcctgaaagcaacgaacgtgaccgcaacgtcttgttgcctttatcttgttatatatctat…	32.4	129.74999	2011-09-01	0-200	yes
AB636748	Pulleniatina	obliquiloculata	Ama50	3	aagggcaccacaagaacgcgtggagcatgtggcttaatttgactcaacgcgggaaatcttaccgggtccggacacactgaggattgacaggcaacatctattaaaaagattatatttttaatataattctttttttaatagtgttaaatatgctagtcctttcatgattatgtgataggtggtgcatggccgttcttagttcgtggagtgatctgtctgcttaattgcgtttcactaagggcccataaattcaaggtatgttagctattgtttccctattgaccccttatttaataagcgcgtgtctttatgggtttaaacattgcgcatgctgttgggtcctgaaagcaacgaacgtgaccgtaacgtcttgttgcctttatcttgttatatctatta…	32.4	129.74999	2011-09-01	0-200	yes
AB636749	Pulleniatina	obliquiloculata	Z232	7	aagggcaccacaagaacgcgtggagcatgtggcttaatttgactcaacgcgggaaatcttaccgggtccggacacactgaggattgacaggcaatatctattaaaagattatatttcttttaatataattctttttaatagtgttaaatatgctagtcctttcatgattatgtgataggtggtgcatggccgttcttagttcgtggagtgatctgtctgcttaattgcgtttcactaagggcccataaattcaaggtatgttagctattgtttccctattgaccccttatttaataagagcgtgtctttatgggtttaaacattgcgcatgctgttgggtcctgaaagcaacgaacgtgaccgcaacgtcttgttgcctttatcttgttatatctatta…	33.539990000000003	-69.939989999999995	2006-04-01	50-100	yes
AB636750	Pulleniatina	obliquiloculata	Z232	9	agggcaccacaagaacgcgtggagcatgtggcttaatttgactcaacgcgggaaatcttaccgggtccggacacactgaggattgacaggcaatatctattaaaagattatatttcttttaatataattctttttaatagtgttaaatatgctagtccttccatgattatgtgataggtggtgcatggccgttcttagttcgtggagtgatctgtctgcttaattgcgtttcactaagggcccataaattcaaggtatgttagctattgtttccctattgaccccttatttaataagagcgtgtctttatgggtttaaacattgcgcatgctgttgggtcctgaaagcaacgaacgtgaccgcaacgtcttgttgcctttatcttgttatatctattat…	33.539990000000003	-69.939989999999995	2006-04-01	50-100	yes
AB636751	Pulleniatina	obliquiloculata	Z232	10	aagggcaccacaagaacgcgtggagcatgtggcttaatttgactcaacgcgggaaatcttaccgggtccggacacactgaggattgacaggcaatatctattaaaagattatatttcttttaatataattctttttaatagtgttaaatatgctagtcctttcatgattatgtgataggtggtgcatggccgttcttagttcgtggagtgatctgtctgcttaattgcgtttcactaagggcccataaattcaaggtatgttagctattgtttccctattgaccccttatttaataagagcgtgtctttatgggtttaaacattgcgcatgctgttgggtcctgaaagcaacgaacgtgaccgcaacgtcttgttgcctttatcttgttatatctatta…	33.539990000000003	-69.939989999999995	2006-04-01	50-100	yes
AB636752	Pulleniatina	obliquiloculata	Z232	11	aagggcaccacaagaacgcgtggagcatgtggcttaatttgactcaacgcgggaaatcttaccgggtccggacacactgaggattgacaggcaatatctattaaaagattatatttcttttaatataattctttttaatagtgttaaatatgctagtcctttcatgattatgtgataggtggtgcatggccgttcttagttcgtggagtgatctgtctgcttaattgcgtttcactaagggcccataaattcaaggtatgttagctattgtttccctattgaccccttatttaataagagcgtgtctttatgggtttaaacattgcgcatgctgttgggtcctgaaagcaacgaacgtgaccgcaacgtcttgttgcctttatcttgttatatctatta…	33.539990000000003	-69.939989999999995	2006-04-01	50-100	yes
AB636753	Pulleniatina	obliquiloculata	Z329	16	aagggcaccacaagaacgcgtggagcatgtggcttaatttgactcaacgcgggaaatcttaccgggtccggacacactgaggattgacaggcaatatctattaaaagattatatttcttttaatataattctttttactagtgttaaatatgctagtcctttcatgattatgtgataggtggtgcatggccgttcttagttcgtggagtgatctgtctgcttaattgcgtttcactaagggcccataaattcaaggtatgttagctattgtttccctattgaccccttatttaataagagcgtgtctttatgggtttaaacattgcgcatgctgttgggtcctgaaagcaacgaacgtgaccgcaacgtcttgttgcctttatcttgttatatctatta…	33.539990000000003	-69.939989999999995	2006-04-01	25-50	yes
AB636754	Pulleniatina	obliquiloculata	Z329	18	aagggcaccacaagaacgcgtggagcatgtggcttaatttgactcaacgcgggaaatcttaccgggtccggacacactgaggattgacaggcaatatctattaaaagattatatttcttttaatataattctttttaatagtgttaaatatgctagtcctttcatgattatgtgataggtggtgcatggccgttcttagttcgtggagtgatctgtctgcttaattgcgtttcactaagggcccataaattcaaggtatgttagctattgtttccctattgaccccttatttaataagagcgtgtctttatgggtttaaacattgcgcatgctgttgggtcctgaaagcaacgaacgtgaccgcaacgtcttgttgcctttatcttgttatatctatta…	33.539990000000003	-69.939989999999995	2006-04-01	25-50	yes
AB636755	Pulleniatina	obliquiloculata	Z329	22	aagggcaccacaagaacgcgtggagcatgtggcttaatttgactcaacgcgggaaatcttaccgggtccggacacactgaggattgacaggcaatatctattaaaagattatatttcttttaatataattctttttaatagtgttaaatatgctagtcctttcatgattatgtgataggtggtgcatggccgttcttagttcgtggagtgatctgtctgcttaattgcgtttcactaagggcccataaattcaaggtatgttagctattgtttccctattgaccccttatttaataagcgcgtgtctttgtgggtttaaacattgcgcatgctgttgggtcctgaaagcaacgaatgtgaccgcaacgtcttgttgcctttatcttgttatatctatta…	33.539990000000003	-69.939989999999995	2006-04-01	25-50	yes
AB636756	Pulleniatina	obliquiloculata	Z329	19	aggcaccacaagaacgcgtggagcatgtggcttaatttgactcaacgcgggaaatcttaccgggtccggacacactggggattgacaggcaatatctattaaaagattatatttcttttaatataattctttttaatagtgttaaatatgctagtcctttcatgattatgtgataggtggtgcatggccgttcttagttcgtggagtgatctgtctgcttaattgcgtttcactaagggcccataaattcaaggtatgttagctattgtttccctattgaccccttatttaataagagcgtgtctttatgggtttaaacattgcgcatgctgttgggtcctgaaagcaacgaacgtgaccgcaacgtcttgttgcctttatcttgttatatctattatt…	33.539990000000003	-69.939989999999995	2006-04-01	25-50	yes
AB636757	Pulleniatina	obliquiloculata	Z330	25	aagggcaccacaagaacgcgtggagcatgtggcttaatttgactcaacgcgggaaatcttaccgggtccggacacactgaggattgacaggcaatatctattaaaagagtatatttttaatatatttctttttaatagtgttaaatatgctagtcctttcatgattatgtgataggtggtgcatggccgttcttagttcgtggagtgatctgtctgcttaattgcgtttcactaagggcccataaattcaaggtatgttagctattgtttccctattgaccccttatttaataagcgcgtgtctttatgggtttaaacattgcgcatgctgttgggtcctgaaagcaacgaacgtgaccgcaacgtcttgttgcctttatcttgttatatctattattt…	33.539990000000003	-69.939989999999995	2006-04-01	25-50	yes
AB636758	Pulleniatina	obliquiloculata	Z330	26	aagggcaccacaagaacgcgtggagcatgtggcttaatttgactcaacgcgggaaatcttaccgggtccggacacactgaggattgacaggcaatatctattaaaagagtatatttttaatatatttctttttaatagtgttaaatatgctagtcctttcatgattatgtgataggtggtgcatggccgttcttagttcgtggagtgatctgtctgcttaattgcgtttcactaagggcccataaattcaaggtatgttagctattgtttccctattgaccccttatttaataagcgcgtgtctttatgggtttaaacattgcgcatgctgttgggtcctgaaagcaacgaacgtgaccgcaacgtcttgttgcctttatcttgttatatctattattt…	33.539990000000003	-69.939989999999995	2006-04-01	25-50	yes
AB636759	Pulleniatina	obliquiloculata	Z330	27	aagggcaccacaagaacgcgtggagcatgtggcttaatttgactcaacgcgggaaatcttaccgggtccggacacactgaggattgacaggcaatatctattaaaagagtatatttttaatatatttctttttaatagtgttaaatatgctagtccttccatgattatgtgataggtggtgcatggccgttcttagttcgtggagtgatctgtctgcttaattgcgtttcactaagggcccataaattcaaggtatgttagctattgtttccctattgaccccttatttaataagcgcgtgtctttatgggtttaaacattgcgcatgctgttgggtcctgaaagcaacgaacgtgaccgcaacgtcttgttgcctttatcttgttatatctattattt…	33.539990000000003	-69.939989999999995	2006-04-01	25-50	yes
AB636760	Pulleniatina	obliquiloculata	Z330	28	aagggcaccacaagaacgcgtggagcatgtggcttaatttgactcaacgcgggaaatcttaccgggtccggacacactgaggattgacaggcaatatctattaagagattatatttcttaatataattctttttaatagtgttaaatatgctagtcctttcatgattatgtgataggtggtgcatggccgttcttagttcgtggagtgatctgtctgcttaattgcgtttcactaagggcccataaattcaaggtatgttagctattgtttccctattgaccccttatttaataagcgcgtgtctttatgggttaaacattgcgcatgctgttgggtcctgaaagcaacgaacgtgaccgcaacgtcttgttgcctttatcttgttatatctattattt…	33.539990000000003	-69.939989999999995	2006-04-01	25-50	yes
AB636761	Pulleniatina	obliquiloculata	Z362	41	aagggcaccacaagaacgcgtggagcatgtggcttaatttgactcaacgcgggaaatcttaccgggtccggacacactgaggattgacaggcaatatctattaaaagagtatatttttaatatatttctttttaatagtgttaaatatgctagtcctttcatgattatgtgataggtggtgcatggccgttcttagttcgtggagtgatctgtccgcttaattgcgtttcactaagggcccataaattcaaggtatgttagctattgtttccctattgaccccttatttaataagcgcgtgtctttatgggttaaacattgcgcatgctgttgggtcctgaaagcaacgaacgtgaccgcaacgtcttgttgcctttatcttgttatatctattatttt…	33.539990000000003	-69.939989999999995	2006-04-01	0-25	yes
AB636762	Pulleniatina	obliquiloculata	Z362	37	aagggcaccacaagaacgcgtggagcatgtggcttaatttgactcaacgcgggaaatcttaccgggtccggacacactgaggattgacaggcaatatctattaaaagagtatatttttaatatatttctttttaatagtgttaaatatgctagtcctttcatgattatgtgataggtggtgcatggccgttcttagttcgtggagtgatctgtctgcttaattgcgtttcactaagggcccataaattcaaggtatgttagctattgtttccctattgaccccttatttaataagcgcgtgtctttatgggttaaacattgcgcatgctgttgggtcctgaaagcaacgaacgtgaccgcaacgtcttgttgcctttatcttgttatatctattatttt…	33.539990000000003	-69.939989999999995	2006-04-01	0-25	yes
AB636763	Pulleniatina	obliquiloculata	Z362	38	aagggcaccacaagaacgcgtggagcatgtggcttaatttgactcaacgcgggaaatcttaccgggtccggacacactgaggattgacaggcaatatctattaaaagagtatatttttaatatatttctttttaatagtgttaaatatgctagtcctttcatgattatgtgataggtggtgcatggccgttcttagttcgtggagtgatctgtctgcttaattgcgtttcactaagggcccataaattcaaggtatgttagctattgtttccctattgaccccttatttaataagcgcgtgtctttatgggttaaacattgcgcatgctgttgggtcctgaaagcaacgaacgtgaccgcaacgtcttgttgcctttatcttgttatatctattatttt…	33.539990000000003	-69.939989999999995	2006-04-01	0-25	yes
AB636764	Pulleniatina	obliquiloculata	Z362	39	aagggcaccacaagaacgcgtggagcatgtggcttaatttgactcaacgcgggaaatcttaccgggtccggacacactgaggattgacaggcaatatctattaaaagagtatatttttaatatatttcttattttaatagtgttaaatatgctagtcctttcatgattatgtgataggtggtgcatggccgttcttagttcgtggagtgatctgtctgcttaattgcgtttcactaagggcccataaattcaaggtatgttagctattgtttccctattgaccccttatttaataagcgcgtgtctttatgggtttaaacattgcgcatgctgttgggtcctgaaagcaacgaacgtgaccgcaacgtcttgttgcctttatcttgttatatctattat…	33.539990000000003	-69.939989999999995	2006-04-01	0-25	yes
AB636765	Pulleniatina	obliquiloculata	Z511	54	aagggcaccacaagaacgcgtggagcatgtggcttaatttgactcaacgcgggaaatcttaccgggtccggacacactgaggattgacaggcaatatctattaagagattatatttcttaatataattctttttaatagtgttaaatatgctagtcctttcatgattatgtgataggtggtgcatggccgttcttagttcgtggagtgatctgtctgcttaattgcgtttcactaagggcccataaattcaaggtatgttagctattgtttccctattgaccccttatttaataagcgcgtgtctttatgggttaaacattgcgcatgctgttgggtcctgaaagcaacgaacgtgaccgcaacgtcttgttgcctttatcttgttatatctattattt…	33.539990000000003	-69.939989999999995	2006-04-01	100-150	yes
AB636766	Pulleniatina	obliquiloculata	Z511	51	aagggcaccacaagaacgcgtggagcatgtggcttaatttgactcaacgcgggaaatcttaccgggtccggacacactgaggattgacaggcaatatctattaagagattatatttcttaatataattctttttaatagtgttaaatatgctagtcctttcatgattatgtgataggtggtgcatggccgttcttagttcgtggagtgatctgtctgcttaattgcgtttcactaagggcccataaattcaaggtatgttagctattgtttccctattgaccccttatttaataagcgcgtgtctttatgggttaaacattgcgcatgctgttgggtcctgaaagcaacgaacgtgaccgcaacgtcttgttgcctttatcttgttatatctattattt…	33.539990000000003	-69.939989999999995	2006-04-01	100-150	yes
AB636767	Pulleniatina	obliquiloculata	Z511	52	aagggcaccacaagaacgcgtggagcatgtggcttaatttgactcaacgcgggaaatcttaccgggtccggacacactgaggattgacaggcaatatctattaaaagagtatatttttaatatatttctttttaatagtgttaaatatgctagtcctttcatgattatgtgataggtggtgcatggccgttcttagttcgtggagtgatctgtctgcttaattgcgtttcactaagggcccataaattcaaggtatgttagctattgtttccctattgaccccttatttaataagcgcgtgtctttatgggtttaaacattgcgcatgctgttgggtcctgaaagcaacgaacgtgaccgcaacgtcttgttgcctttatcttgttatatctattattt…	33.539990000000003	-69.939989999999995	2006-04-01	100-150	yes
AB636768	Pulleniatina	obliquiloculata	Z511	50	aagggcaccacaagaacgcgtggagcatgtggcttaatttgactcaacgcgggaaatcttaccgggtccggacacactgaggattgacaggcaatatctattaaaagagtatatttttaatatatttctttttaatagtgttaaatatgctagtcctttcatgattatgtgataggtggtgcatggccgttcttagttcgtggagtgatctgtctgcttaattgcgtttcactaagggcccacaaattcaaggtatgttagctattgtttccctattgaccccttatttaataagcgcgtgtctttatgggtttaaacattgcgcatgctgttgggtcctgaaagcaacgaacgtgaccgcaacgtcttgttgcctttatcttgttatatctattattt…	33.539990000000003	-69.939989999999995	2006-04-01	100-150	yes
AB636769	Pulleniatina	obliquiloculata	GYB648	1	aagggcaccacaagaacgcgtggagcatgtggcttaatttgactcaacgcgggaaatcttaccgggtccggacacaccgaggattgacaggcaatatctactaaaagagtatatttttaatatatttctttttaatagtgttaaatatgctagtcctttcatgattatgtgataggtggtgcatggccgttcttagttcgtggagtgatctgtctgcttaattgcgtttcactaagggcccataaattcaaggtatgttagctattgtttccctattgaccccttatttaataagcgcgtgtctttatgggtttaaacattgcgcatgctgttgggtcctgaaagcaacgaacgtgaccgcaacgtcttgttgcctttatcttgttatatctattattc…	-7.3666600000000004	100.66665999999999	2007-07-31	85-58	yes
AB636770	Pulleniatina	obliquiloculata	GYB648	6	aagggcaccacaagaacgcgtggagcatgtggcttaatttgactcaacgcgggaaatcttaccgggtccggacacactgaggattgacaggcaatacctattaaaagagtatatttttaatatatttctttttaatagtgttaaatatgctagtcctttcatgattatgtgataggtggtgcatggccgttcttagttcgtggagtgatctgtctgcttaattgcgtttcactaagggcccataaattcaaggtatgttagctattgtttccctattgaccccttatttaataagcgcgtgtctttatgggtttaaacattgcgcatgctgttgggtcctgaaagcgacgaacgtgaccgcaacgtcttgttgcctttatcttgttatatctattattc…	-7.3666600000000004	100.66665999999999	2007-07-31	85-58	yes
AB636771	Pulleniatina	obliquiloculata	GYB648	9	aagggcaccacaagaacgcgtggagcatgtggcttaatttgactcaacgcgggaaatcttaccgggtccggacacactgaggattgacaggcaatatctattaaaagagtatatttttaatatatttctttttaatagtgttaaatatgctagtcctttcatgattatgtgataggtggtgcatggccgttcttagttcgtggagtgatctgtctgcttaattgcgtttcactaagggcccataaattcaaggtatgttagctattgtttccctattgaccccttatttaataagcgcgtgtctttatgggtttaaacattgcgcatgctgttgggtcctgaaagcaacgaacgtgaccgcaacgccttgttgcctttatcttgttatatctattattc…	-7.3666600000000004	100.66665999999999	2007-07-31	85-58	yes
AB636772	Pulleniatina	obliquiloculata	GYB1810	25	aagggcaccacaagaacgcgtggagcatgtggcttaatttgactcaacgcgggaaatcttaccgggtccggacacactgaggattgacaggcaatatctattaaaagattatatttttaatatgattctttttaatagtgttaaatatgctagtcctttcatgattatgtgataggtggtgcatggccgttcttagttcgtggagtgatctgtctgcttaattgcgtttcactaagggcccataaattcaaggtatgttagctattgtttccctattgaccccttatttaataagcgcgtgtctttatgggtttaaacattgcgcatgctgttgggtcctgaaagcaacgaacgtgaccgcaacgtcttgttgcctttatcttgttatatctattattt…	-15.95	73.266660000000002	2007-08-07	30-0	yes
AB636773	Pulleniatina	obliquiloculata	GYB1810	29	ggcaccacaagaacgcgtggagcatgtggcttaatttgactcaacgcgggaaatcttaccgggtccggacacactgaggattgacaggcattatctattaaaagattatatttttaatataattctttttaatagtgttaaatatgctagtcctttcatgattatgtgataggtggtgcatggccgttcttagttcgtggagtgatctgtctgcttaattgcgtttcactaagggcccataaattcaaggtatgttagctattgtttccctattgaccccttatttaataagcgcgtgtctttatgggtttttaaacattgcgcatgctgttgggtcctgaaagcaacgaacgtgaccgcaacgtcttgttgcctttatcttgttatatctattatttt…	-15.95	73.266660000000002	2007-08-07	30-0	yes
AB636774	Pulleniatina	obliquiloculata	GYB1811	40	aagggcaccacaagaacgcgtggagcatgtggcttaatttgactcaacgcgggaaatcttaccgggtccggacacactgaggattgacaggcaatatctattaaaaggattatatttttaatataattctttttttaatagtgttaaatatgctagtcctttcatgattatgtgataggtggtgcatggccgttcttagttcgtggagtgatctgtctgcttaattgcgtttcactaagggcccataaattcaaggtatgttagctattgtttccctattgaccccttatttaataagcgcgtgtctttatgggtttaaacattgcgcatgctgttgggtcctgaaagcaacgaacgtgaccgcaacgtcttgttgcctttatcttgttatatctatta…	-15.95	73.266660000000002	2007-08-07	30-0	yes
AB636775	Pulleniatina	obliquiloculata	GYB2180	59	aagggcaccacaagaacgcgtggagcatgtggcttaatttgactcaacgcgggaaatcttaccgggtccggacacgctgaggattgacaggcaatatctattaaaagagtatatttttaatatatttctttttaatagtgttaaatatgctagtcctttcatgattatgtgataggtggtgcgtggccgttcttagttcgtggagtgatctgtctgcttaattgcgtttcactaagggcccataaattcaaggtatgttagctattgtttccctattgaccccttatttaataagcgcgtgtctttatgggtttaaacattgcgcatgctgttgggtcctgaaagcaacgaacgtgaccgcaacgtcttgttgcctttatcttgttatatctattattc…	-17.350000000000001	67.633330000000001	2007-08-07	5-0	yes
AB636776	Pulleniatina	obliquiloculata	GYB2180	62	aagggcaccacaagaacgcgtggagcatgtggcttaatttgactcaacgcgggaaatcttaccgggtccggacacactgaggattgacaggcaatatctattaaaagagtatatttttaatatatttctttttaatagtgttaaatatgctagtcctttcatgattatgtgataggtggtgcatggccgttcttagttcgtggagtgatctgtctgcttaattgcgtttcactaagggcccataaattcaaggtatgttagctattgtttccctattgaccccttatttaataagcgcgtgtctttatgggtttaaacattgcgcatgctgttgggtcctgaaagcaacgaacgtgaccgcaacgtcttgttgcctttatcttgttatatctattattc…	-17.350000000000001	67.633330000000001	2007-08-07	5-0	yes
AB636777	Pulleniatina	obliquiloculata	GYA2746	52	aagggcaccacaagaacgcgtggagcatgtggcttaatttgactcaacgcgggaaatcttaccgggtccggacacactgaggattgacaggcaatatctattaaaagagtatatgtttctaatatatatttctttttaatagtgttaaatatgctagtcctttcatgattatgtgataggtggtgcatggccgttcttagttcgtggagtgatctgtctgcttaattgcgtttcactaagggcccataaattcaaggtatgttagctattgtttccctattgaccccttatttaataagcgcgtgtctttatgggtttaaacattgcgcatgctgttgggtcctgaaagcaacgaacgtgaccgcaacgtcttgttgcctctatcttgttatatctatt…	-16.25	161.87998999999999	2008-06-21	30-60	yes
AB636778	Pulleniatina	obliquiloculata	GYA541	37	aagggcaccacaagaacgcgtggagcatgtggcttaatttgactcaacgcgggaaatcttaccgggtccggacacactgaggattgacaggcaatatctattaaaagagtatatttcttttaatatatttctttttaatagtgttaaatatgctagtcctttcatgattatgtgataggtggtgcatggccgttcttagttcgtggagtgatctgtctgcttaattgcgtttcactaagggcccataaattcaaggtatgttagctattgtttccctattgaccccttatttaataagcgcgtgtctttatgggtttaaacattgcgcatgctgttgggtcctgaaagcaacgaacgtgaccgcaacgtcttgttgcctttatcttgttatatctatta…	-14.716659999999999	162.5	2008-06-07	75-100	yes
AB636779	Pulleniatina	obliquiloculata	GYA541	40	aagggcaccacaagaacgcgtggagcatgtggcttaatttgactcaacgcgggaaatcttaccgggtccggacacactgaggattgacaggcaatatctattaaaagagtatatttcttttaatatatttctttttaatagtgttaaatatgctagtcctttcatgattatgtgataggtggtgcatggccgttcttagttcgtggagtgatctgtctgcttaattgcgtttcactaagggcccataaattcaaggtatgttagctattgtttccctattgaccccttatttaataagcgcgtgtctttatgggtttaaacattgcgcatgctgttgggtcctgaaagcaacgaacgtgaccgcaacgtcttgttgcctttatcttgttatatctatta…	-14.716659999999999	162.5	2008-06-07	75-100	yes
AB636780	Pulleniatina	obliquiloculata	Y1211	7	aagggcaccacaagaacgcgtggagcatgtggcttaatttgactcaacgcgggaaatcttaccgggtccggacacactgaggattgacaggcaatatctattaaaagattatatttttaatataattctttttaatagtgttaaatatgctagtcctttcatgattatgtgataggtggtgcatggccgttcttagttcgtggagtgatctgtctgcttaattgcgtttcactaagggcccataaattcaaggtatgttagctattgtttccctattgaccccttatttaataagcgcgtgtctttatgggtttaaacattgcgcatgctgttgggtcctgaaagcaacgaacgtgaccgcaacgtcttgttgcctttatcttgttatatctattattt…	34.066659999999999	140.03333000000001	2006-06-01	0	yes
AB636781	Pulleniatina	obliquiloculata	Y1211	9	agggcaccacaagaacgcgtggagcatgtggcttaatttgacacaacgcgggaaatcttaccgggtccggacacactgaggattgacaggcaatatctattaaaaagattatatttcttttaatataattctttttttaatagtgttaaatatgctagtcctttcatgattatgtgataggtggtgcatggccgttcttagttcgtggagtgatctgtctgcttaattgcgtttcactaagggcccataaattcaaggtatgttagctattgtttccctattgaccccttattcaataagcgcgtgtctttatgggtttaaacattgcgcatgctgttgggtcctgaaagcaacgaacgtgaccgcaacgtcttgttgcctttatcttgttatatctat…	34.066659999999999	140.03333000000001	2006-06-01	0	yes
AB636782	Pulleniatina	obliquiloculata	Y1211	75	aagggcaccacaagaacgcgtggagcatgtggcttaatttgactcaacgcgggaaatcttaccgggtccggacacactgaggattgacaggcaatatctattaaaagagtatatttttaatatatttctttttaatagtgttaaatatgctagtcctttcatgattatgtgataggtggtgcatggccgttcttagttcgtggagtgatctgtctgcttaattgcgtttcactaagggcccataaattcaaggtatgttagctattgtttccctattgaccccttatttaataagcgcgtgtctttatgggtttaaacattgcgcatgctgttgggtcctgaaagcaacgaacgtgaccgcaacgtcttgttgcctttatcttgttatatctattattt…	34.066659999999999	140.03333000000001	2006-06-01	0	yes
AB636783	Pulleniatina	obliquiloculata	Y1442	83	aagggcaccacaagaacgcgtggagcatgtggcttaatttgactcaacgcgggaaatcttaccgggtccggacacactgaggattgacaggcaatatctattaaaaagattatatttcttttaatataattctttttttaatagtgttaaatatgctagtcctttcatgattatgtgataggtggtgcatggccgttcttagttcgtggagtgatctgtctgcttaattgcgtttcactaagggcccataaattcaaggtatgttagctattgtttccctattgaccccttatttaataagcgcgtgtctttatgggtttaaacattgcgcatgctgttgggtcctgaaagcaacgaacgtgaccgcaacgtcttgttgcctttatcttgttatatcta…	34.066659999999999	140.03333000000001	2006-06-01	0-75	yes
AB636784	Pulleniatina	obliquiloculata	Y1442	85	aagggcaccacaagaacgcgcggagcatgtggcttaatttgactcaacgcgggaaatcttaccgggtccggacacactgaggattgacaggcaatatctattaaaaagattatatttcttttaatataattctttttttaatagtgttaaatatgctagtcctttcatgattatgtgataggtggtgcatggccgttcttagttcgtggagtgatctgtctgcttaattgcgtttcactaagggcccataaattcaaggtatgttagctattgtttccctattgaccccttatttaataagcgcgtgtctttatgggtttaaacattgcgcatgctgttgggtcctgaaagcaacgaacgtgaccgcaacgtcttgttgcctttatcttgttatatcta…	34.066659999999999	140.03333000000001	2006-06-01	0-75	yes
AB636785	Pulleniatina	obliquiloculata	Y1489	45	aagggcaccacaagaacgcgtggagcatgtggcttaatttgactcaacgcgggaaatcttaccgggtccggacacactgaggattgacaggcaatatctattaaaaagattatatttcttttaatataattcttattttaatagtgttaaatatgctagtcctttcatgattatgtgataggtggtgcatggccgttcttagttcgtggagtgatctgtctgcttaattgcgtttcactaagggcccataaattcaaggtatgttagctattgtttccctattgaccccttatttaataagcgcgtgtctttatgggtttaaacattgcgcatgctgttgggtcctgaaagcaacgaacgtgaccgcaacgtcttgttgcctttatcttgttatatcta…	34.066659999999999	140.03333000000001	2006-06-01	0-120	yes
AB636786	Pulleniatina	obliquiloculata	Y1489	49	aagggcaccacaagaacgcgtggagcatgtggcttaatttgactcaacgcgggaaatcttaccgggtccggacacactgaggattgacaggcaatatctattaaaaagattatatttcttttaatataattcttattttaatagtgttaaatatgctagtcctttcatgattatgtgataggtggtgcatggccgttcttagttcgtggagtgatctgtctgcttaattgcgtttcactaagggcccataaattcaaggtatgttagctattgtttccctattgaccccttatttaataagcgcgtgtctttatgggtctaaacattgcgcatgctgttgggtcctgaaagcaacgaacgtgaccgcaacgtcttgttgcctttatcttgttatatcta…	34.066659999999999	140.03333000000001	2006-06-01	0-120	yes
AB636787	Pulleniatina	obliquiloculata	Y1489	43	aagggcaccacaagaacgcgtggagcatgtggcttaatttgactcaacgcgggaaatcttaccgggtccggacacactgaggattgacaggcaatatctattaaaaagattatatttcttttaatataattcttattttaatagtgttaaatatgctagtcctttcatgattatgtgataggtggtgcatggccgttcttagttcgtggagtgatctgtctgcttaattgcgtttcactaagggcccataaattcaaggtatgttagctattgtttccctattgaccccttatttaataagcgcgtgtctttatgggtttaaacattgcgcatgctgttgggtcctgaaagcaacgaacgtgaccgcaacgtcttgttgcctttatcttgttatatcta…	34.066659999999999	140.03333000000001	2006-06-01	0-120	yes
AB636788	Pulleniatina	obliquiloculata	Y1491	52	aagggcaccacaagaacgcgtggagcatgtggcttaatttgactcaacgcgggaaatcttaccgggtccggacacactgaggattgacaggcaatatctattaaaagagtatatttttaatatatttctttttaatagtgttaaatatgctagtcctttcatgattatgtgataggtggtgcatggccgttcttagttcgtggagtgatctgtctgcttaattgcggttcactaagggcccataaattcaaggtatgttagctattgtttccctattgaccccttatttaataagcgcgtgtctttatgggtttaaacattgcgcatgctgttgggtcctgaaagcaacgaacgtgaccgcaacgtcttgttgcctttatcttgttatatctattattt…	34.066659999999999	140.03333000000001	2006-06-01	0-120	yes
AB636789	Pulleniatina	obliquiloculata	Y1491	88	aagggcaccacaagaacgcgtggagcatgtggcttaatttgactcaacgcgggaaatcttaccgggtccggacacactgaggattgacaggcaatatctattaaaaagattatatttcttttaatataattctttttttaatagtgttaaatatgctagtcctttcatgattatgtgataggtggtgcatggccgttcttagttcgtggagtgatctgtctgcttaattgcgtttcactaagggcccataaattcaaggtatgttagctattgtttccctattgaccccttatttaataagcgcgtgtctttatgggtttaaacattgcgcatgctgttgggtcctgaaagcaacgaacgtgaccgcaacgtcttgttgcctttatcttgttatatcta…	34.066659999999999	140.03333000000001	2006-06-01	0-120	yes
AB636790	Pulleniatina	obliquiloculata	Y1491	93	aagggcaccacaagaacgcgtggagcatgtggcttaatttgactcaacgcgggaaatcttaccgggtccggacacactgaggattgacaggcaatatctattaaaaagattatatttcttttaatataattctttttttaatagtgttaaatatgctagtcctttcatgattatgtgataggtggtgcatggccgttcttagttcgtggagtgatctgtctgcttaattgcgtttcactaagggcccataaattcaaggtatgttagctattgtttccctattgaccccttatttaataagcgcgtgtctttatgggcttaaacattgcgcatgctgttgggtcctgaaagcaacgaacgtgaccgcaacgtcttgttgcctttatcttgttatatcta…	34.066659999999999	140.03333000000001	2006-06-01	0-120	yes
AB636791	Pulleniatina	obliquiloculata	Y1492	3	aagggcaccacaagaacgcgtggagcatgtggcttaatttgactcaacgcgggaaatcttaccgggtccggacacactgaggattgacaggcaatatctattaaaaagattatatttcttttaatataattctttttttaatagtgttaaatatgctagtcctttcatgattatgtgataggtggtgcatggccgttcttagttcgtggagtgatctgtctgcttaattgcgtttcactaagggcccataaattcaaggtatgttagctattgtttccctattgaccccttatttaataagcgcgtgtctttatgggtttaaacattgcgcatgctgttgggtcctgaaagcaacgaacgtgaccgcaacgtcttgttgcctttatcttgttatatcta…	34.066659999999999	140.03333000000001	2006-06-01	0-120	yes
AB636792	Pulleniatina	obliquiloculata	Y1492	6	aagggcaccacaagaacgcgtggagcatgtggcttaatttgactcaacgcgggaaatcttaccgggtccggacacactgaggattgacaggcaatatctattaaaaagattatatttttaatataattctttttttaatagtgttaaatatgctagtcctttcatgattatgtgataggtggtgcatggccgttcttagttcgtggagtgatctgtctgcttaattgcgtttcactaagggcccataaatccaaggtatgttagctattgtttccctattgaccccttatttaataagcgcgtgtctttatgggtttaaacattgcgcatgctgttgggtcctgaaagcaacgaacgtgaccgcaacgtcttgttgcctttatcttgttatatctatta…	34.066659999999999	140.03333000000001	2006-06-01	0-120	yes
AB636793	Pulleniatina	obliquiloculata	Y1492	9	aagggcaccacaagaacgcgtggagcatgtggcttaatttgactcaacgcgggaaatcttaccgggtccggacacactgaggattgacaggcaatatctattaaaaagattatatttcttttaatataattctttttttaatagtgttaaatatgctagtcctttcatgattatgtgataggtggtgcatggccgttcttagttcgtggagtgatctgtctgcttaattgcgtttcactaagggcccataaattcaaggtatgttagctattgtttccctattgaccccttatttaataagcgcgtgtctttatgggtttaaacattgcgcatgctgttgggtcctgaaagcaacgaacgtgaccgcaacgtcttgttgcctttatcttgttatatcta…	34.066659999999999	140.03333000000001	2006-06-01	0-120	yes
AB636794	Pulleniatina	obliquiloculata	Me1600	45	aagggcaccacaagaacgcgtggagcatgtggcttaatttgactcaacgcgggaaatcttaccgggtccggacacactgaggattgacaggcaatatctattaaaagattatatttttaatataattctttttaatagtgttaaatatgctagtcctttcatgattatgtgataggtggtgcatggccgttcttagttcgtggagtgatctgtctgcttaattgcgtttcactaggggcccataaattcaaggtatgttagctattgtttccctattgaccccttatttaataagcgcgtgtctttatgggtttaaacattgcgcatgctgttgggtcctgaaagcaacgaacgtgaccgcaacgtcttgttgcctttatcttgttatatctattattt…	-14.48333	113.44999	2003-06-01	0-200	yes
AB636795	Pulleniatina	obliquiloculata	Me1600	47	aagggcaccacaagaacgcgtggagcatgtggcttaatttgactcaacgcgggaaatcttaccgggtccggacacactgaggattgacaggcaatatctattaaaagattatatttcttttaatataattctttttttaatagtgttaaatatgccagtcctttcatgattatgtgataggtggtgcatggccgttcttagttcgtggagtgatctgtctgcttaattgcgtttcactaagggcccataaattcaaggtatgttagctattgtttccctattgaccccttatttaataagcgcgtgtctttatgggtttaaacattgcgcatgctgttgggtcctgaaagcaacgaacgtgaccgcaacgtcttgttgcctttatcttgttatatctat…	-14.48333	113.44999	2003-06-01	0-200	yes
AB636796	Pulleniatina	obliquiloculata	Me1600	48	aagggcaccacaagaacgcgtggagcatgtggcttaatttgactcaacgcgggaaatcttaccgggtccggacacactgaggattgacaggcaatatctattaaaagattatatttcttttaatataattctttttttaatagtgttaaatatgctattcctttcatgattatgtgataggtggtgcatggccgttcttagttcgtggagtgatctgtctgcttaattgcgtttcactaagggcccataaattcaaggtatgttagctattgtttccctattgaccccttatttaataagcgcgtgtctttatgggtttaaacattgcgcatgctgttgggtcctgaaagcaacgaacgtgaccgcaacgtcttgttgcctttatcttgttatatctat…	-14.48333	113.44999	2003-06-01	0-200	yes
AB636797	Pulleniatina	obliquiloculata	Me1597	37	aagggcaccacaagaacgcgtggagcatgtggcctaatttgactcaacgcgggaaatcttaccgggtccggacacactgaggattgacaggcaatatctattaaaaagattatatttttaatataattctttttaatagtgttaaatatgctagtcctttcatgattatgtgataggtggtgcatggccgttcttagttcgtggagtgatctgtctgcttaattgcgtttcactaagggcccataaattcaaggtatgttagctattgtttccctattgaccccttatttaataagcgcgtgtctttatgggtttaaacattgcgcatgctgttgggtcctgaaagcaacgaacgtgaccgcaacgtcttgttgcctttatcttgttatatctattatt…	-14.48333	113.44999	2003-06-01	0-200	yes
AB636798	Pulleniatina	obliquiloculata	Me1597	39	aagggcaccacaagaacgcgtggagcatgtggcttaatttgactcaacgcgggaaatcttaccgggtccggacacactgaggattgacaggcaatatctattaaaagattatatttttaatataattctttttaatagtgttaaatatgctagtcctttcatgattatgtgataggtggtgcatggccgttcttagttcgtggagtgatctgtctgcttaattgcgtttcactaagggcccataaattcaaggtatgttagctattgtttccctattgaccccttatttaataagagcgtgtctttatgggtttaaacattgcgcatgctgttgggtcctgaaagcaacgaacgtgaccgcaacgtcttgttgcctttatcttgttatatctattattt…	-14.48333	113.44999	2003-06-01	0-200	yes
AB636799	Pulleniatina	obliquiloculata	Me1597	40	aagggcaccacaagaacgcgtgaagcatgtggcttaatttgactcaacgcgggaaatcttaccgggtccggacacactgaggattgacaggcaatatctattaaaaagattatatttttaatataattctttttttaatagtgttaaatatgctagtcctttcatgattatgtgataggtggtgcatggccgttcttagttcgtggagtgatctgtctgcttaattgcgtttcactaagggcccataaattcaaggtatgttggctattgtttccctattgaccccttatttaataagagcgtgtctttatgggtttaaacattgcgcatgctgttgggtcctgaaagcaacgaacgtgaccgcaacgtcttgttgcctttatcttgttatatctatta…	-14.48333	113.44999	2003-06-01	0-200	yes
AB636800	Pulleniatina	obliquiloculata	Me1594	37	aagggcaccacaagaacgcgtggagcatgtggcttaatttgactcaacgcgggaaatcttaccgggtccggacacactgaggattgacaggcaatatctattaaaagagtatatttttaatataattctttttaatagtgttaaatatgctagtcctttcatgattatgtgataggtggtgcatggccgttcttagttcgtggagtgatctgtctgcttaattgcgtttcactaagggcccataaattcaaggtatgttagctattgtttccctattgaccccttatttaataagcgcgtgtctttatgggtttaaacattgcgcatgctgttgggtcctgaaagcaacgaacgtgaccgcaacgtcttgttgcctttatcttgttatatctattattt…	-14.48333	113.44999	2003-06-01	0-200	yes
AB636801	Pulleniatina	obliquiloculata	Me1594	38	aagggcaccacaagaacgcgtggagcatgtggcttaatttgactcaacgcgggaaatcttaccgggtccggacacactgaggattgacaggcaatatctattaaaaagattatatttttaatataattctttttttaatagtgttaaatatgctagtcctttcatgattatgtgataggtggtgcatggccgttcttagttcgtggagtgatctgtctgcttaattgcgtttcactaagggcccataaattcaaggtatgttagctattgtttccctattgaccccttatttaataagcgcgtgtctttatgggtttaaacattgcgcatgctgttgggtcctgaaagcaacgaacgtgaccgcaacgtcttgttgcctttatcttgttatatctatta…	-14.48333	113.44999	2003-06-01	0-200	yes
AB636802	Pulleniatina	obliquiloculata	Me1594	39	aagggcaccacaagaacgcgtggagcatgtggcttaatttgactcaacgcgggaaatcttaccgggtccggacacactgaggattgacaggcaatatctattaaaagagtatatttttaatataattctttttttaatagtgttaaatatgctagtcctttcatgattatgtgataggtggtgcatggccgttcttagttcgtggagtgatctgtctgcttaattgcgtttcactaagggcccataaattcaaggtatgttagctattgtttccctattgaccccttatttaataagcgcgtgtctttatgggtttaaacattgcgcatgctgttgggtcctgaaagcaacgaacgtgaccgcaacgtcttgttgcctttatcttgttatatctattat…	-14.48333	113.44999	2003-06-01	0-200	yes
AB636803	Pulleniatina	obliquiloculata	Me867	5	aagggcaccacaagaacgcgtggagcatgtggcttaatttgactcaacgcgggaaatcttaccgggtccggacacactgaggattgacaggcaatatctattaaaaagattatatttttaatatatttctttttaatagtgttaaatatgctagtcctttcatgattatgtgataggtggtgcatggccgttcttagttcgtggagtgatctgtctgcttaattgcgtttcactaagggcccataaattcaaggtatgttagctattgtttccctattgaccccttatttaataagcgcgtgtctttatgggtttaaacattgcgcatgctgttgggtcctgaaagcaacgaacgtgaccgcaacgtcttgttgcctttatcttgttatatctattatt…	-15.74999	86.766660000000002	2003-06-01	0-200	yes
AB636804	Pulleniatina	obliquiloculata	Me867	6	aagggcaccacaagaacgcgtggagcatgtggcttaatttgactcaatgcgggaaatcttaccgggtccggacacactgaggattgacaggcaatatctattaaaagattatatttttaatataattctttttaatagtgttaaatatgctagtcctttcatgattatgtgataggtggtgcatggccgttcttagttcgtggagtgatctgtctgcttaattgcgtttcactaagggcccataaattcaaggtatgttagctattgtttccctattgaccccttatttaataagcgcgtgtctttatgggtttaaacattgcgcatgctgtcgggtcctgaaagcaacgaacgtgaccgcaacgtcttgttgcctttatcttgttatatctattattt…	-15.74999	86.766660000000002	2003-06-01	0-200	yes
AB636805	Pulleniatina	obliquiloculata	Me867	7	aagggcaccacaagaacgcgtggagcatgtggcttaatttgactcaacgcgggaaatcttaccgggtccggacacactgaggattgacaggcaatatctattaaaaagattatatttttaatataattctttttttaatagtgttaaatatgctagtcctttcatgattatgtgataggtggtgcatggccgttcttagttcgtggagtgatctgtctgcttaattgcgtttcactaagggcccataaattcaaggtatgttagctattgtttccctattgaccccttatttaataagcgcgtgtctttatgggtttaaacattgcgcatgctgttgggtcctgaaagcaacgaacgtgaccgcaacgtcttgttgcctttatcttgttatatctatta…	-15.74999	86.766660000000002	2003-06-01	0-200	yes
AB636806	Pulleniatina	obliquiloculata	GYA2395	37	aagggcaccacaagaacgcgtggagcatgtggcttaatttgactcaacgcgggaaatcttaccgggtccggacacactgaggattgacaggcaatatctattaaaagaattgttattataacaatctctttttaatagtgttaaatatgctagtcctttcatgattatgtgataggtggtgcatggccgttcttagttcgtggagtgatctgtctgcttaattgcgtttcactaagggcccataaattcaaggtatgttagctattgtttccctattgaccccttatttaataagcgcgtgtctttatgggtttaaacattgcgcatgctgttgggtcctgaaagcaacgaacgtgaccgcaacgtcttgttgcctttatcttgttatatctattaatt…	-4.5	161.11000000000001	2008-06-15	120-160	yes
AB636807	Pulleniatina	obliquiloculata	GYA2395	40	aagggcaccacaagaacgcgtggagcatgtggcttaatttgactcaacgcgggaaatcttaccgggtccggacacactgaggattgacaggcaatatctattaaaagaattgttattataacaatctctttttaatagtgttaaatatgctagtcctttcatgattatgtgataggtggtgcatggccgttcttagttcgtggagtgatctgtctgcttaattgcgtttcactaagggcccataaattcaaggtatgttagctattgtttccctattgaccccttatttaataagcgcgtgtctttatgggtttaaacattgcgcatgctgttgggtcctgaaagcaacgaacgtgaccgcaacgtcttgttgcctttatcttgttatatctattaatt…	-4.5	161.11000000000001	2008-06-15	120-160	yes
AB636808	Pulleniatina	obliquiloculata	GYA2395	39	aagggcaccacaagaacgcgtggagcatgtggcttaatttgactcaacgcgggaaatcttaccgggtccggacacactgaggattgacaggcaatatctattaaaagaattgttattataacaatctctttttaatagtgttaaatatgctagtcctttcatgattatgtgataggtggtgcatggccgttcttagttcgtggagtgatctgtctgcttaattgcgtttcactaagggcccataaattcaaggtatgttagctattgtttccctattgaccccttatttaataagcgcgtgtctttatgggtttaaacattgcgcatgctgttgggtcctgaaagcaacgaacgtgaccgcaacgtcttgttgcctttatcttgttatatctattaatt…	-4.5	161.11000000000001	2008-06-15	120-160	yes
AB636809	Pulleniatina	obliquiloculata	GYA1037	3	aagggcaccacaagaacgcgtggagcatgtggcttaatttgactcaacgcgggaaatcttaccgggtccggacacactgaggattgacaggcaatgtctattaaaagaattgttattataacaatctctttttaatagtgttaaatatgctagtcctttcatgattatgtgataggtggtgcatggccgttcttagttcgtggagtgatctgtctgcttaattgcgtttcactaagggcccataaattcaaggtatgttagctattgtttccctattgaccccttatttaataagcgcgtgtctttatgggtttaaacattgcgcatgctgttgggtcctgaaagcaacgaacgtgaccgcaacgtcttgttgcctttatcttgttatatatctattat…	-6.1166600000000004	162.51666	2008-06-10	200-300	yes
AB636810	Pulleniatina	obliquiloculata	GYA1037	6	aagggcaccacaagaacgcgtggagcatgtggcttaatttgactcaacgcgggaaatcttaccgggtccggacacactgaagattgacaggcaatatctattaaaagaattgttattataacaatctctttttaatagcgttaaatatgctagtcctttcatgattatgtgataggtggtgcatggccgttcttagttcgtggagtgatctgtctgcttaattgcgtttcactaagggcccataaattcaaggtatgttagctattgtttccctattgaccccttatttaataagcgcgtgtctttatgggtttaaacattgcgcatgctgttgggtcctgaaagcaacgaacgtgaccgcaacgtcttgttgcctttatcttgttatatatctattat…	-6.1166600000000004	162.51666	2008-06-10	200-300	yes
AB636811	Pulleniatina	obliquiloculata	GYA1037	7	aaggcaccacaagaacgcgtggagcatgtggcttaatttgactcaacgcgggaaatcttaccgggtccggacacactgaggattgacaggcaatatctattaaaagaattgttattataacaatctctttttaatagtgttaaatatgctagtcctttcatgattatgtgataggtggtgcatggccgttcttagttcgtggagtgatctgtctgcttaattgcgtttcactaagggcccataaattcaaggtatgttagctattgtttccctattgaccccttatttaataagcgcgtgtctttatgggtttaaacattgcgcatgctgttgggtcctgaaagcaacgaacgtgaccgcaacgccttgttgcctttatcttgttatatatctattatt…	-6.1166600000000004	162.51666	2008-06-10	200-300	yes
AB636812	Pulleniatina	obliquiloculata	GYA1508	12	aagggcaccacaagaacgcgtggagcatgtggcttaatttgactcaacgcgggaaatcttaccgggtccggacacactgaggattgacaggcaatatctattaaaagaatgttattataacatctctttttaatagtgttaaatatgctagtcctttcatgattatgtgataggtggtgcatggccgttcttagttcgtggagtgatctgtctgcttaattgcgtttcactaagggcccataaattcaaggtatgttagctattgtttccctattgaccccttatttaataagcgcgtgtctttatgggtttaaacattgcgcatgctgttgggtcctgaaagcaacgaacgtgaccgcaacgtcttgttgcctttatcttgttatatatctattattt…	-3.86666	162.53333000000001	2008-06-12	30-60	yes
AB636813	Pulleniatina	obliquiloculata	GYA1508	13	aaggcaccacaagaacgcgtggagcatgtggcttaatttgactcaacgcgggaaatcttaccgggtccggacacactgaggattgacaggcaatatctattaaaagaattgttattattataacaatctctttttaatagtgttaaatatgctagtcctttcatgattatgtgataggtggtgcatggccgttcttagttcgtggagtgatctgtctgcttaattgcgtttcactaagggcccataaattcaaggtatgttagctattgtttccctattgaccccttatttaataagcgcgtgtctttatgggtttaaacattgcgcatgctgttgggtcctgaaagcaacgaacgtgaccgcaacgtcttgttgcctttatcttgttatatatctatt…	-3.86666	162.53333000000001	2008-06-12	30-60	yes
AB636814	Pulleniatina	obliquiloculata	GYA1508	15	aagggcaccacaagaacgcgtggagcatgtggcttaatttgactcaacgcgggaaatcttaccgggtccggacacactgaggattgacaggcaatatctattaaaagaattgttattataacaatctctttttaatagtgttaaatatgctagtcccttcatgattatgtgataggtggtgcatggccgttcatagttcgtggagtgatctgtctgcttaattgcgtttcactaagggcccataaattcaaggtatgttagctattgtttccctattgaccccttatttaataagcgcgtgtctttatgggtttaaacattgcgcatgctgttgggtcctgaaagcaacgaacgtgaccgcaacgtcttgttgcctttatcttgttatatatctattat…	-3.86666	162.53333000000001	2008-06-12	30-60	yes
AB636815	Pulleniatina	obliquiloculata	GYA1741	17	aagggcaccacaagaacgcgtggagcatgtggcttaatttgactcaacgcgggaaatcttaccgggtccggacacactgaggattgacaggcaatatctattaaaagattgttattataacaatctctttttaatagtgttaaatatgctagtcctttcatgattatgtgataggtggtgcatggccgttcttagttcgtggagtgatctgtctgcttaattgcgtttcactaagggcccataaattcaaggtatgttagctattgtttccctattgaccccttatttaataagcgcgtgtctttatgggtttaaacattgcgcatgctgttgggtcctgaaagcaacgaacgtgaccgcaacgtcttgttgcctttatcttgttatatatctattatt…	0	162.53333000000001	2008-06-15	90-120	yes
AB636816	Pulleniatina	obliquiloculata	GYA1741	19	aagggcaccacaagaacgcgtggagcatgtggcttaatttgactcaacgcgggaaatcttaccgggtccggacacactgaggattgacaggcaatatctattaaaagattgttattataacaatctctttttaatagtgttaaatatgctagtcctttcatgattatgtgataggtggtgcatggccgttcttagttcgtggagtgatctgtctgcttaattgcgtttcactaagggcccataaattcaaggtatgttagctattgtttccctattgaccccttatttaataagcgcgtgtctttatgggtttaaacattgcgcatgctgttgggtcctgaaagcaacgaacgtgaccgcaacgtcttgttgcctttatcttgttatatatctattatt…	0	162.53333000000001	2008-06-15	90-120	yes
AB636817	Pulleniatina	obliquiloculata	GYA1741	18	aagggcaccacaagaacgcgtggagcatgtggcttaatttgactcaacgcgggaaatcttaccgggtccggacacactgaggattgacaggcaatatctattaaaagattgttattataacaatctctttttaatagtgttaaatatgctagtcctttcatgattatgtgataggtggtgcatggccgttcttagttcgtggagtgatctgtctgcttaattgcgtttcactaagggcccataaattcaaggtatgttagctattgtttccctattgaccccttatttaataagcgcgtgtctttatgggtttaaacattgcgcatgctgttgggtcctgaaagcaacgaacgtgaccgcaacgtcttgttgcctttatcttgttatatatctattatt…	0	162.53333000000001	2008-06-15	90-120	yes
AB636818	Pulleniatina	obliquiloculata	GYA1741	89	aagggcaccacaagaacgcgtggagcatgtggcttaatttgactcaacgcgggaaatcttaccgggtccggacacactgaggattgacaggcaatatctattaaaagattgttattataacaatctctttttaatagtgttaaatatgctagtcctttcatgattatgtgataggtggtgcatggccgttcttagttcgtggagtgatctgtctgcttaattgcgtttcactaagggcccataaattcaaggtatgttagctattgtttccctattgaccccttatttaataagcgcgtgtctttatgggtttaaacattgcgcatgctgttgggtcctgaaagcaacgaacgtgaccgcaacgtcttgttgcctttatcttgttatatatctattatt…	0	162.53333000000001	2008-06-15	90-120	yes
AB636819	Pulleniatina	obliquiloculata	GYA1741	90	aagggcaccacaagaacgcgtggagcatgtggcttaatttgactcaacgcgggaaatcttaccgggtccggacacactgaggattgacaggcaatatctattaaaagattgttattataacaatctctttttaatagtgttaaatatgctagtcctttcatgattatgtgataggtggtgcatggccgttcttagttcgtggagtgatctgtctgcttaattgcgtttcactaagggcccataaattcaaggtatgttagctattgtttccctattgaccccttatttaataagcgcgtgtctttatgggtttaaacattgcgcatgctgttgggtcctgaaagcaacgaacgtgaccgcaacgtcttgttgcctttatcttgttatatatctattatt…	0	162.53333000000001	2008-06-15	90-120	yes
AB636820	Pulleniatina	obliquiloculata	GYA1741	91	aagggcaccacaagaacgcgtggagcatgtggcttaatttgactcaacgcgggaaatcttaccgggtccggacacactgaggattgacaggcaatatctattaaaagattgttattataacaatctctttttaatagtgttaaatatgctagtcctttcatgattatgtgataggtggtgcatggccgttcttagttcgtggagtgatctgtctgcttaattgcgtttcactaagggcccataaattcaaggtatgttagctattgtttccctattgaccccttatttaataagcgcgtgtctttatgggtttaaacattgcgcatgctgttgggtcctgaaagcaacgaacgtgaccgcaacgtcttgttgcctttatcttgttatatatctattatt…	0	162.53333000000001	2008-06-15	90-120	yes
AB636821	Pulleniatina	obliquiloculata	GYA1757	32	aagggcaccacaagaacgcgtggagcatgtggcttaatttgactcaacgcgggaaatcttaccgggtccggacacactgaggattgacaggcaatatctattaaaagaattgttattataacaatctcttttttaatagtgttaaatatgctagtcctttcatgattatgtgataggtggtgcatggccgttcttagttcgtggagtgatctgtctgcttaattgcgtttcactaagggcccataaattcaaggtatgttagctattgtttccctattgaccccttatttaataagcgcgtgtctttatgggtttaaacatcgcgcatgctgttgggtcctgaaagcaacgaacgtgaccgcaacgtcttgttgcctttatcttgttatatctattatt…	0	162.53333000000001	2008-06-15	90-120	yes
AB636822	Pulleniatina	obliquiloculata	GYA1757	27	aagggcaccacaagaacgcgtggagcatgtggcttaatttgactcaacgcgggaaatcttaccgggtccggacacactgaggattgacaggcaatatctattaaaagattgttattataacaattctttttaatagtgttaaatatgctagtcctttcatgattatgtgataggtggtgcatggccgttcttagttcgtggagtgatctgtctgcttaattgcgtttcactaagggcccataaattcaaggtatgttagctattgtttccctattgaccccttatttcataagcgcgtgtctttatgggtttaaacattgcgcatgctgttgggtcctgaaagcaacgaacgtgaccgcaacgtcttgttgcctttatcttgttatatatctattattt…	0	162.53333000000001	2008-06-15	90-120	yes
AB636823	Pulleniatina	obliquiloculata	GYA1757	28	aagggcaccacaagaacgcgtggagcatgtggcttaatttgactcaacgcgggaaatcttaccgggtccggacacactgaggattgacaggcaatatctattaaaagattgttattataacaattctttttaatagtgttaaatatgctagtcctttcatgattatgtgataggtggtgcatggccgttcttagttcgtggagtgatctgtctgcttaattgcgtttcactaagggcccataaattcaaggtatgttagctattgtttccctattgaccccttatttcataagcgcgtgtctttatgggtttaaacattgcgcatgctgttgggtcctgaaagcaacgagcgtgaccgcaacgtcttgttgcctttatcttgttatatctattattttt…	0	162.53333000000001	2008-06-15	90-120	yes
AB636824	Pulleniatina	obliquiloculata	GYA1828	35	aagggcaccacaagaacgcgtggagcatgtggcttaatttgactcaacgcgggaaatcttaccgggtccggacacactgaggattgacaggcaatatctattaaaagaatgttattataacatctctttttaatagtgttaaatatgctagtcctttcatgattatgtgataggtggtgcatggccgttcttagttcgtggagtgatctgtctgcttaattgcgtttcactaagggcccataaattcaaggtatgttagctattgtttccctattgaccccttatttaataagcgcgtgtctttatgggtttaaacattgcgcatgctgttgggtcctgaaagcaacgaacgtgaccgcaacgtcttgttgcctttatcttgttatatctattatttta…	0	162.53333000000001	2008-06-15	90-120	yes
AB636825	Pulleniatina	obliquiloculata	GYA1828	36	aagggcaccacaagaacgcgtggagcatgtggcttagtttgactcaacgcgggaaatcttaccgggtccggacacactgaggattgacaggcaatatctattaaaagaatgttattataacatctctttttaatagtgttaaatatgctagtcctttcatgattatgtgataggtggtgcatggccgttcttagttcgtggagtgatctgtctgcttaattgcgtttcactaagggcccataaattcaaggtatgttagctattgtttccctattgaccccttatttaataagcgcgtgtctttacgggtttaaacattgcgcatgctgttgggtcctgaaagcaacgaacgtgaccgcaacgtcttgttgcctttatcttgttatatatctattataa…	0	162.53333000000001	2008-06-15	90-120	yes
AB636826	Pulleniatina	obliquiloculata	GYA1828	38	aagggcaccacaagaacgcgtggagcatgtggcttaatttgactcaacgcgggaaatcttaccgggtccggacacactgaggattgacaggcaatatctattaaaagaattattattataataatctctttttaatagtgttaaatatgctagtcctttcatgattatgtgataggtggtgcatggccgttcttagttcgtggagtgatctgtctgcttaattgcgtttcactaagggcccataaattcaaggtatgttagctattgtctccctattgaccccttatttgataagcgcgtgtctttatgggtttaaacattgcgcatgctgttgggtcctgaaagcaacgaacgtgaccgcaacgtcttgttgcctttatcttgttatatctattattt…	0	162.53333000000001	2008-06-15	90-120	yes
AB636827	Pulleniatina	obliquiloculata	GYA2125	8	aggcaccacaagaacgcgtggagcatgtggcttaatttgactcaacgcgggaaatcttaccgggtccggacacactgaggattgacaggcaatatctattaaaagaatgttattataacatctctttttaatagtgttaaatatgctagtcctttcatgattatgtgataggtggtgcatggccgttcttagttcgtggagtgatctgtctgcttaattgcgtttcactaagggcccataaattcaaggtatgttagctattgtttccctattgaccccttatttaataagcgcgtgtctttatgggtttaaacattgcgcatgctgttgggtcctgaaagcaacgaacgtgaccgcaacgtcttgttgcctttatcttgttatatctattattttttt…	-4.5	161.11000000000001	2008-06-15	30-60	yes
AB636828	Pulleniatina	obliquiloculata	GYA2125	5	aagggcaccacaagaacgcgtggagcatgtggcttaatttgactcaacgcgggaaatcttaccgggtccggacacactgaggattgacaggcaatatctattaaaagaatgttattataacatctctttttaatagtgttaaatatgctagtcctttcatgattatgtgataggtggtgcatggccgttcttagttcgtggagtgatctgtctgcttaattgcgtttcactaagggcccataaattcaaggtatgttagctattgtttccctattgaccccttatttaataagcgcgtgtctttatgggtttaaacattgcgcatgctgttgggtcctgaaagcaacgaacgtgaccgcaacgtcttgttgcctttatcttgttatatctattattttt…	-4.5	161.11000000000001	2008-06-15	30-60	yes
AB636829	Pulleniatina	obliquiloculata	GYA2264	11	gggcaccacaagaacgcgtggagcatgtggcttaatttgactcaacgcgggaaatcttaccgggtccggacacactgaggattgacaggcaatatctattaaaagaatattattactattaatatctctttttaatagtgttaaatatgctagtcctttcatgattatgtgataggtggtgcatggccgttcttagttcgtggagtgatctgtctgcttaattgcgtttcactaagggcccataaattcaaggtatgttagctattgtttccctattgaccccttatttcataagcgcgtgtctttatgggtttaaacattgcgcatgctgttgggtcctgaaagcaacgaacgtgaccgcaacgtcttgttgcctttatcttgttatatctattattt…	-4.5	161.11000000000001	2008-06-15	60-85	yes
AB636830	Pulleniatina	obliquiloculata	GYA2264	12	aagggcaccacaagaacgcgtggagcatgtggcttaatttgactcaacgcgggaaatcttaccgggtccggacacactgaggattgacaggcaatatctattaaaagaatattattattaatatctcttttaattagtgttaaatatgctagtcctttcatgattgtgtgataggtggtgcatggccgttcttagttcgtggagtgatctgtctgcttaattgcgtttcactaagggcccataaattcaaggtatgtcagctattgtttccctattgaccccttatttaataagcgcgtgtctttatgggtttaaacattgcgcatgctgttgggtcctgaaagcaacgaacgtgaccgcaacgtcttgttgcctttatcttgttatatctattatttt…	-4.5	161.11000000000001	2008-06-15	60-85	yes
AB636831	Pulleniatina	obliquiloculata	GYA2264	13	aagggcaccacaagaacgcgtggagcacgtggcttaatctgactcaacgcgggaaatcttaccgggtccggacacactgaggattgacaggcaatatctattaaaaaagaattgttattattgtaataatctcttattttaatagtgttaaatatgctagtcctttcatgattatgtgataggtggtgcatggccgttcttagttcgtggagtgatctgtctgcttaattgcgtttcactaagggcccataaattcaaggtatgttagctattgtttccctattgaccccttatttaataagcgcgtgtctttatgggtttaaacattgcgcatgctgttgggtcctgaaagcaacgaacgtgaccgcaacgtcttgttgcctttatcttgttatattt…	-4.5	161.11000000000001	2008-06-15	60-85	yes
AB636832	Pulleniatina	obliquiloculata	GYA2380	29	aagggcaccacaagaacgcgtggagcatgtggcttaatttgactcaacgcgggaaatcttaccgggtccggacacactgaggattgacaggcaatatctattaaaagaatgttattataacatctctttttaatagtgttaaatatgctagtcctttcatgattatgtgataggtggtgcatggccgttcttagttcgtggagtgatctgtctgcttaattgcgttccactaagggcccataaattcaaggtatgttagctattgtttccctattgaccccttatttaataagcgcgtgtctttacgggtttaaacattgcgcatgctgttgggtcctgaaagcaacgaacgtgaccgcaacgtcttgttgcctttatcttgttatatctattataaaa…	-4.5	161.11000000000001	2008-06-15	85-120	yes
AB636833	Pulleniatina	obliquiloculata	GYA2380	31	aagggcaccacaagaacgcgtggagcatgtggcttaatttgactcaacgcgggaaatcttaccgggtccggacacactgaggattgacaggcaatatctattaaaagaatattattattaatatctctttttaatagtgttaaatatgctagtcctttcatgattatgtgataggtggtgcatggccgttcttagttcgtggagtgatctgtctgcttaattgcgtttcactaagggcccataaattcaaggtatgttagctattgtttccctattgaccccttatttaataagcgcgtgtctttatgggtttaaacattgcgcatgctgttgggtcctgaaagcaacgaacgtgaccgcaacgtcttgttgcctttatcttgttatatctattatttt…	-4.5	161.11000000000001	2008-06-15	85-120	yes
AB636834	Pulleniatina	obliquiloculata	GYA2380	26	aagggcaacacaagaacgcgtggagcatgtggcttaatttgactcaacgcgggaaatcttaccgggtccggacacactgaggattgacaggcaatatctattaaaagaatgttattataacatctctttttaatagtgttaaatatgctagtcctttcatgattatgtgataggtggtgcatggccgttcttagttcgtggagtgatctgtctgcttaattgcgtttcactaagggcccataaattcaaggtatgttagctattgtttccctattgaccccttatttaataagcgcgtgtctttacgggtttaaacattgcgcatgctgttgggtcctgaaagcaacgaacgtgaccgcaacgtcttgttgcctttatcttgttatatctattataaaa…	-4.5	161.11000000000001	2008-06-15	85-120	yes
AB636835	Pulleniatina	obliquiloculata	Y1220	61	aagggcaccacaagaacgcgtggagcatgtggcttaatttgactcaacgcgggaaatcttaccgggtccggacacactgaggattgacaggcaatatctattaaaagaatattattttaatatctctttttaatagtgttaaatatgctagtcctttcatgattatgtgataggtggtgcatggccgttcttagttcgtggagtgatctgtctgcttaattgcgttccactaagggcccataaattcaaggtatgttagctattgtttccctattgaccccttatatcttataagcgcgtgtctttatgggtttaaacattgcgcatgctgttgggtcctgaaagcaacgaacgtgaccgcaacgtcttgttgcctttatcttgttatatctattattt…	34.066659999999999	140.03333000000001	2006-06-01	0	yes
AB636836	Pulleniatina	obliquiloculata	Y1220	62	aagggcaccacaagaacgcgtggagcatgtggcttaatttgactcaacgcgggaaatcttaccgggtccggacacactgaggattgacaggcaatatctattaaaagaatattaatttaatatctctttttaatagtgttaaatatgctagtcctttcatgattatgtgataggtggtgcatggccgttcttagttcgtggagtgatctgtctgcttaattgcgtttcactaagggcccataaattcaaggtatgttagctattgtttccctattgaccccttattcttataagcgcgtgtctttatgggtttaaacattgcgcatgctgttgggtcctgaaagcaacgaacgtgaccgcaacgtcttgttgcctttatcttgttatatatcttattaa…	34.066659999999999	140.03333000000001	2006-06-01	0	yes
AB636837	Pulleniatina	obliquiloculata	Y1220	63	aagggcaccacaagaacgcgtggagcatgtggcttaatttgactcaacgcgggaaatcttaccgggtccggacacactgaggattgacaggcaatatctattaaaagaatattaatttaatatctctttttaatagtgttaaatatgctagtcctttcatgattatgtgataggtggtgcatggccgttcttagttcgtggagtgatctgtctgcttaattgcgtttcactaagggcccataaattcaaggtatgttagctattgtttccctattgaccccttattcttataagcgcgtgtctttatgggtttaaacattgcgcatgctgttgggtcctgaaagcaacgaacgtgaccgcaacgtcttgttgcctttatcttgttatatatcttattaa…	34.066659999999999	140.03333000000001	2006-06-01	0	yes
AB636838	Pulleniatina	obliquiloculata	Y1224	66	aagggcaccacaagaacgcgtggagcatgtggcttaatttgactcaacgcgggaaatcttaccgggtccggacacactgaggattgacaggcaatatctattaaaagaatattattttaatatctctttttaatagtgttaaatatgctagtcctttcatgattatgtgataggtggtgcatggccgttcttagttcgtggagtgatctgtctgcttaattgcgtttcactaagggcccataaattcaaggtatgttagctattgtttccctattgaccccttattcttataagcgcgtgtctttatgggtttaaacattgcgcatgctgttgggtcctgaaagcaacgaacgtgaccgcaacgtcttgttgcctttatcttgttatatctattattta…	34.066659999999999	140.03333000000001	2006-06-01	0	yes
AB636839	Pulleniatina	obliquiloculata	Y1224	67	agggcaccacaagaacgcgtggagcatgtggcttaatttgactcaacgcgggaaatcttaccgggtccggacacactgaggattgacaggcaatatctattaaaagaatattaatttaatatctctttttaatagtgttaaatatgctagtcctttcatgattatgtgataggtggtgcatggccgttcttagttcgtggagtgatctgtctgcttaattgcgtttcactaagggcccataaattcaaggtatgttagctattgttttcctattgaccccttattcttataagcgcgtgtctttatgggtttaaacattgcgcatgctgttgggtcctgaaagcaacgaacgtgaccgcagcgtcttgttgcctttatcttgttatatatctattaatt…	34.066659999999999	140.03333000000001	2006-06-01	0	yes
AB636840	Pulleniatina	obliquiloculata	Y1224	68	aagggcaccacaagaacgcgtggagcatgtggcttaatttgactcaacgcgggaaatcttaccgggtccggacacactgaggattgacaggcaatatctattaaaagaatgttattataacatctctttttaatagtgttaaatatgctagtcctttcatgattatgtgataggtggtgcatggccgttcttagttcgtggagtgatctgtctgcttaattgcgtttcactaagggcccataaattcaaggtatgttagctattgtttccctattgaccccttattcttataagcgcgtgtctttatgggtttaaacattgcgcatgctgttgggtcctgaaagcaacgaacgtgaccgcaacgtcttgttgcctttatcttgttatatctattaattt…	34.066659999999999	140.03333000000001	2006-06-01	0	yes
AB636841	Pulleniatina	obliquiloculata	Y1441	75	aagggcaccacaagaacgcgtggagcatgtggcttaatttgactcaacgcgggaaatcttaccgggtccggacacactgaggattgacaggcaatatctattaaaagaattgttattataacattctctttttaatagtgttaaatatgctagtcctttcatgattatgtgataggtggtgcatggccgttcttagttcgtggagtgatctgtctgcttaattgcgtttcactaagggcccataaattcaaggtatgttagctattgtttccctattgaccccttattcttataagcgcgtgtctttatgggtttaaacattgcgcatgctgttgggtcctgaaagcaacgaacgtgaccgcaacgtcttgttgcctttatcttgttatatctattatt…	34.066659999999999	140.03333000000001	2006-06-01	0-75	yes
AB636842	Pulleniatina	obliquiloculata	Y1441	77	aagggcaccacaagaacgcgtggagcatgtggcttaatttgactcaacgcgggaaatcttaccgggtccggacacactgaggattgacaggcaatatctattaaaagaatattattttaatatctctttttaatagtgttaaatatgctagtcctttcatgattatgtgataggtggtgcatggccgttcttagttcgtggagtgatctgtctgcttaattgcgtttcactaagggcccataaattcaaggtatgttagctattgtttccctattgaccccttattcttataagcgcgtgtctttatgggtttaaacattgcgcatgctgttgggtcctgaaagcaacgaacgtgaccgcaacgtcttgttgcctttatcttgttatatctattaattt…	34.066659999999999	140.03333000000001	2006-06-01	0-75	yes
AB636843	Pulleniatina	obliquiloculata	Y1441	74	aagggcaccacaagaacgcgtggagcatgtggcttaatttgactcaacgcgggaaatcttaccgggtccggacacactgaggattgacaggcaatatctattaaaagaatattattttaatatctctttttaatagtgttaaatatgctagtcctttcatgattatgtgataggtggtgcatggccgttcttagttcgtggagtgatctgtctgcttaattgcgtttcactaagggcccataaattcaaggtatgttagctattgtttccctattgaccccttattcttataagcgcgtgtctttatgggtttaaacattgcgcatgctgttgggtcctgaaagcaacgaacgtgaccgcaacgtcttgttgcctttatcttgttatatctattaattt…	34.066659999999999	140.03333000000001	2006-06-01	0-75	yes
AB636844	Pulleniatina	obliquiloculata	Y1482	87	aagggcaccacaagaacgcgtggagcatgtggcttaatttgactcaacgcgggaaatcttaccgggtccggacacactgaggattgacaggcaatatctattaaaagaatattattttaatatctctttttaatagtgttaaatatgctagtcctttcatgactatgtgataggtggtgcatggccgttcttagttcgtggagtgatctgtctgcttaattgcgtttcactaagggcccataaattcaaggtatgttagctattgtttccctattgaccccttatattcttataagcgcgtgtctttatgggtttaaacattgcgcatgctgttgggtcctgaaagcaacgaacgtgaccgcaacgtcttgttgcctttatcttgttatatctattatt…	34.066659999999999	140.03333000000001	2006-06-01	0-120	yes
AB636845	Pulleniatina	obliquiloculata	Y1482	94	aagggcaccacaagaacgcgtggagcatgtggcttaatttgactcaacgcgggaaatcttaccgggtccggacacactgaggattggcaggcaatatctattaaaagaattgttattataacattctctttttaatagtgttaaatatgctagtcctttcatgattatgtgataggtggtgcatggccgttcttagttcgtggagtgatctgtctgcttaattgcgtttcactaagggcccataaattcaaggtatgttagctattgtttccctattgaccccttattcttataagcgcgtgtctttatgggtttaaacattgcgcatgctgttgggtcctgaaagcaacgaacgtgaccgcaacgtcttgttgcctttatcttgttatatctattatt…	34.066659999999999	140.03333000000001	2006-06-01	0-120	yes
AB636846	Pulleniatina	obliquiloculata	Y1484	103	aagggcaccacaagaacgcgtggagcatgtggcttaatttgactcaacgcgggaaatcttaccgggtccggacacactgaggattgacaggcaatatctattaaaagaattgttattataacattctctttttaatagtgttaaatatgctagtcctttcatgattatgtgataggtggtgcatggccgttcttagttcgtggagtgatctgtctgcttaattgcgtttcactaagggcccataaattcaaggtatgttagctattgtttccctattgaccccttattcttataagcgcgtgtctttatgggtttaaacattgcgcatgctgttgggtcctgaaagcaacgaacgtgaccgcaacgtcttgttgcctttatcttgttatatctattaat…	34.066659999999999	140.03333000000001	2006-06-01	0-120	yes
AB636847	Pulleniatina	obliquiloculata	GYB587	34	aagggcaccacaagaacgcgtggagcatgtggcttaatttgactcaacgcgggaaatcttaccgggtccggacacactgaggattgacaggcaatatctattaaaagaattgttattataacattctctttttaatagtgttaaatatgctagtcctttcatgattatgtgataggtggtgcatggccgttcttagttcgtggagtgatctgtctgcttaattgcgtttcactaagggcccataaattcaaggtatgttagctattgtttccctattgaccccttattcttataagcgcgtgtctttatgggtttaaacattgcgcatgctgttgggtcctgaaagcaacgaacgtgaccgcaacgtcttgttgcctttatcttgttatatctattaat…	-7.3666600000000004	100.66665999999999	2007-07-30	85-58	yes
AB636848	Pulleniatina	obliquiloculata	GYB587	35	aagggcaccacaagaacgcgtggagcatgtggcttaatttgactcaacgcgggaaatcttaccgggtccggacacactgaggattgacaggcaatatctattaaaagaattgttattataacattctctttttaatagtgttaaatatgctagtcctttcatgattatgtgataggtggtgcatggccgttcttagttcgtggagtgatctgtctgcttaattgcgtttcactaagggcccataaattcaaggtatgttagctattgtttccctattgaccccttattcttataagcgcgtgtctttatgggtttaaacattgcgcatgctgttgggtcctgaaagcaacgaacgtgaccgcaacgtcttgttgcctttatcttgttatatctattaat…	-7.3666600000000004	100.66665999999999	2007-07-30	85-58	yes
AB636849	Pulleniatina	obliquiloculata	GYB587	2	aagggcaccacaagaacgcgtggagcatgtggcttaatttgactcaacgcgggaaatcttaccgggtccggacacactgaggattgacaggcaatatctattaaaagaattgttattataacattctctttttaatagtgttaaatatgctagtcctttcatgattatgtgataggtggtgcatggccgttcttagttcgtggagtgatctgtctgcttaattgcgtttcactaagggcccataaattcaaggtatgttagctattgtttccctattgaccccttattcttataagcgcgtgtctttatgggtttaaacattgcgcatgctgttgggtcctgaaagcaacgaacgtgaccgcaacgtcttgttgcctttatcttgttatatctattaat…	-7.3666600000000004	100.66665999999999	2007-07-30	85-58	yes
AB636850	Pulleniatina	obliquiloculata	GYB587	33	aagggcaccacaagaacgcgtggagcatgtggcttaatttgactcaacgcgggaaatcttaccgggtccggacacactgaggattgacaggcaatatctattaaaagaattgttattataacattctctttttaatagtgttaaatatgctagtcctttcatgattatgtgataggtggtgcatggccgttcttagttcgtggagtgatctgtctgcttaattgcgtttcactaagggcccataaattcaaggtatgttagctattgtttccctattgaccccttattcttataagcgcgtgtctttatgggtttaaacattgcgcatgctgttgggtcctgaaagcaacgaacgtgaccgcaacgtcttgttgcctttatcttgttatatctattaat…	-7.3666600000000004	100.66665999999999	2007-07-30	85-58	yes
AB636851	Pulleniatina	obliquiloculata	GYA547	20	agggcaccacaagaacgcgtggagcatgtggcttaatttgactcaacgcgggaaatcttaccgggtccggacacactgaggattgacaggcaatatctattaaaagaatattaatttaatatctctttttaatagtgttaaatatgctagtcctttcatgattatgtgataggtggtgcatggccgttcttagttcgtggagtgatctgtctgcttaattgcgtttcactaagggcccataaattcaaggtatgttagctattgtttccctattgaccccttatattcttataagcgcgtgtctttatgggtttaaacattgcgcatgctgttgggtcctgaaagcaacgaacgtgaccgcaacgtcttgttgcctttatcttgttatatcttattaat…	-14.716659999999999	162.5	2008-06-07	75-90	yes
AB636852	Pulleniatina	obliquiloculata	GYA547	61	aagggcaccacaagaacgcgtggagcatgtggcttaatttgactcaacgcgggaaatcttaccgggtccggacacactgaggattgacaggcaatatctattaaaagaatattaatttaatatctctttttaatagtgttaaatatgctagtcctttcatgattatgtgataggtggtgcatggccgttcttagttcgtggagtgatctgtctgcttaattgcgtttcactaagggcccataaattcaaggtatgttagctattgtttccctattgaccccttatattcttataagcgcgtgtctttatgggtttaaacattgcgcatgctgttgggtcctgaaagcaacgaacgtgaccgcaacgtcttgttgcctttatcttgttatatcttattaa…	-14.716659999999999	162.5	2008-06-07	75-90	yes
AB636853	Pulleniatina	obliquiloculata	GYA547	60	aagggcaccacaagaacgcgtggagcatgtggcttaatttgactcaacgcgggaaatcttaccgcgtccggacacactgaggattgacaggcaatatctattaaaagaatattaatttaatatctctttttaatagtgttaaatatgctagtcctttcatgattatgtgataggtggtgcatggccgttcttagttcgtggagtgatctgtctgcttaattgcgtttcactaagggcccataaattcaaggtacgttagctattgtttccctattgaccccttatattcttataagcgcgtgtctttatgggtttaaacattgcgcatgctgttgggtcctgaaagcaacgaacgtgaccgcaacgtcttgttgcctttatcttgttatatcttattaa…	-14.716659999999999	162.5	2008-06-07	75-90	yes
AB636854	Pulleniatina	obliquiloculata	GYA547	59	aagggcaccacaagaacgcgtggagcatgtggcttagtttgactcaacgtgggaaatcttaccgggtccggacacactgaagattgacaggcaatatctattaaaagaatattaatttaatatctctttttaatagtgttaaatatgctagtcctttcatgattatgtgataggtggtgcatggccgttcttagttcgtggagtgatctgtccgcttaattgcgtttcactaagggcccataaattcaaggtatgttagctattgtttccctattgaccccttatattcttataagcgcgtgtctttatgggtttaaacattgcgcatgctgttgggtcctgaaagcaacgaacgtgaccgcaacgtcttgttgcctttatcttgttatatcttattaa…	-14.716659999999999	162.5	2008-06-07	75-90	yes
AB636855	Pulleniatina	obliquiloculata	GYA547	58	aagggcaccacaagaacgcgtggagcatgtggcttaatttgactcaacgcgggaaatcttaccgggtccggacacactgaggattgacaggcaatatctattaaaagaatattaatttaatatctctttttaatagtgttaaatatgctagtcctttcatgattatgtgataggtggtgcatggccgttcttagttcgtggagtgatctgtctgcttaattgcgtttcactaagggcccataaattcaaggtatgttagctattgtttccctattgaccccttatattcttataagcgcgtgtctttatgggtttaaacattgcgcatgctgttgggtcctgaaagcaacgaacgtgaccgcaacgtcttgttgcctttatcttgttatatcttattaa…	-14.716659999999999	162.5	2008-06-07	75-90	yes
AB636856	Pulleniatina	obliquiloculata	GYB659	16	gcaccacaagaacgcgtggagcatgtggcttaatttgactcaacgcgggaaatcttaccgggtccggacacactgaggattgacaggcaatatctattaaaagaattgttattataacaatctcttttttaatagtgttaaatatgctagtcctttcatgattatgtgataggtggtgcatggccgttcttagttcgtggagtgatctgtctgcttaattgcgtttcactaagggcccataaattcaaggtatgttagctattgtttccctattgaccccttatattcttataagcgcgtgtctttatgggtttaaacattgcgcatgctgttgggtcctgaaagcaacgaacgtgaccgcaacgtcttgttgcctttatcttgttatatctattaatt…	-7.3666600000000004	100.66665999999999	2007-07-30	85-58	yes
AB636857	Pulleniatina	obliquiloculata	GYB659	17	gcaccacaagaacgcgtggagcatgtggcttaatttgactcaacgcgggaaatcttaccgggtccggacacactgaggattgacaggcaatatctattaaaaagaattgttattataacattctctttttaatagtgttaaatatgctagtcctttcatgattatgtgataggtggtgcatggccgttcttagttcgtggagtgatctgtctgcttaattgcgtttcactaagggcccataaattcaaggtatgttagctattgtttctctattgaccccttattcttataagcgcgtgtctttatgggtttaaacattgcgcatgccgttgggtcctgaaagcaacgaacgtgaccgcaacgtcttgttgcctttatcttgttatatctattaatttt…	-7.3666600000000004	100.66665999999999	2007-07-30	85-58	yes
AB636858	Pulleniatina	obliquiloculata	GYB659	23	gcaccacaagaacgcgtggagcatgtggcttaatttgactcaacgcgggaaatcttaccgggtccggacacactgaggattgacaggcaatatctattaaaagaattgttattataacaatctcttttttaatagtgttaaatatgctagtcctttcatgattatgtgataggtggtgcatggccgttcttagttcgtggagtgatctgtctgcttaattgcgtttcactaagggcccataaattcaaggtatgttagctattgtttccctattgaccccttatattcttataagcgcgtgtctttatgggtttaaacattgcgcatgctgttgggtcctgaaagcaacgaacgtgaccgcaacgtcttgttgcctttatcttgttatatctattaatt…	-7.3666600000000004	100.66665999999999	2007-07-30	85-58	yes
AB636859	Pulleniatina	obliquiloculata	GYB659	13	aaggcaccaacaagaacgcgtggagcatgtggcttaatttgactcaacgcgggaaatcttaccgggtccggacacactgaggattgacaggcaatatctattaaaaagaattgttattataacaatctcttatttaatagtgttaaatatgctagtcccttcatgattatgtgataggtggtgcatggccgttcttagttcgtggagtgatctgtctgcttaattgcgtttcactaagggcccataaattcaaggtatgttagctattgtttccctattgaccccttatattcttataagcgcgtgtctttatgggtttaaacattgcgcatgctgttgggtcctgaaagcaacgaacgtgaccgcaacgtcttgttgcctttatcttgttatatctat…	-7.3666600000000004	100.66665999999999	2007-07-30	85-58	yes
AB636860	Pulleniatina	obliquiloculata	GYB650	27	agggcaccacaagaacgcgtggagcatgtggcttaatttgactcaacgcgggaaatcttaccgggtccggatacactgaggattgacaggcaatatctattaaaaagaattgttattataacaatctcttatttaatagtgttaaatatgctagtcctttcatgattatgtgataggtggtgcatggccgttcttagttcgtggagtgatctgtctgcttaattgcgtttcactaagggcccataaactcaaggtatgttagctattgtttccctattgaccccttatattcttataagcgcgtgtctttatgggtttaaacattgcgcatgctgttgggtcctgaaagcaacgaacgtgaccgcaacgtcttgttgcccttatcttgttatacctatt…	-7.3666600000000004	100.66665999999999	2007-07-30	85-58	yes
AB636861	Pulleniatina	obliquiloculata	GYB650	28	aagggcaccacaagaacgcgtggagcatgtggcttaatttgactcaacgcgggaaatcttaccgggtccggacacactgaggattgacaggcaatatctattaaaagaatgttattataacatctctttttaatagtgttaaatatgctagtcctttcatgattatgtgataggtggtgcatggccgttcttagttcgtggagtgatctgtctgcttaattgcgtttcactaagggcccataaattcaaggtatgttagctattgtttccctattgaccccttatattcttataagcgcgtgtctttatgggtttaaacattgcgcatgctgttgggtcctgaaagcaacgaacgtgaccgcaacgtcttgttgcctttatcttgttatatctattaat…	-7.3666600000000004	100.66665999999999	2007-07-30	85-58	yes
AB636862	Pulleniatina	obliquiloculata	GYB650	29	aagggcaccacaagaacgcgtggagcatgtggcttaatttgactcaacgcgggaaatcttaccgggtccggacacactgaggattgacaggcaatatctattaaaaagaattgttattataacaatctcttatttaatagtgttaaatatgctagtcctttcatgattatgtgataggtggtgcatggccgttcttagttcgtggagtgatctgtctgcttaattgcgtttcactaagggcccataaattcaaggtatgttagctattgtttccctattgaccccttatattcttataagcgcgtgtctttatgggtttaaacattgcgcatgctgttgggtcctgaaagcaacgaacgtgaccgcaacgtcttgttgcctttatcttgttatatctat…	-7.3666600000000004	100.66665999999999	2007-07-30	85-58	yes
AB636863	Pulleniatina	obliquiloculata	GYA675	17	ggcaccacaagaacgcgtggagcatgtggcttaatttgactcaacgcgggaaatcttaccgggtccggacacactgaggattgacaggcaatatctattaaaagaattgttattataacattctctttttaatagtgttaaatatgctagtcctttcatgattatgtgataggtggtgcatggccgttcttagttcgtggagtgacctgtctgcttaattgcgtttcactaagggcccataaattcaaggtatgttagctattgtttccctattgaccccttatatcttataagcgcgtgtctttatgggtttaaacattgcgcatgctgttgggtcctgaaggcaacgaacgtgaccgcaacgtcttgttgcctttatcttgttatatctattatttt…	-14.716659999999999	162.5	2008-06-07	50-70	yes
AB636864	Pulleniatina	obliquiloculata	GYA675	19	aagggcaccacaagaacgcgtggagcatgtggcttaatttgactcaacgcgggaaatcttaccgggtccggacacactgaggatcgacaggcaatatctattaaaagaattgttattataacattctctttttaatagtgttaaatatgctagtcctttcatgattatgtgataggtggtgcatggccgttcttagttcgtggagtgatctgtctgcttaattgcgtttcactaagggcccataaattcaaggtatgttagctattgtttccctattgaccccttatatcttataagcgcgtgtctttatgggtttaaacattgcgcatgctgttgggtcctgaaagcaacgaacgtgaccgcaacgtcttgttgcctttatcttgttatatctattat…	-14.716659999999999	162.5	2008-06-07	50-70	yes
AB636865	Pulleniatina	obliquiloculata	GYA675	20	caccacaagaacgcgtggagcatgtggcttaatttgactcaacgcgggaaatcttaccgggtccggacacactgaggattgacaggcaatatctattaaaagaattgttattataacattctctttttaatagtgttaaatatgctagtcctttcatgattatgtgataggtggtgcgtggccgttcttagttcgtggagtgatctgtctgcttaattgcgtttcactaagggcccataaattcaaggtatgttagctattgtttccctattgaccccttatatcttataagcgcgtgtctttatgggtttaaacattgcgcatgctgttgggtcctgaaagcaacgaacgtgaccgcaacgtcttgttgcctttatcttgttatatctattattttat…	-14.716659999999999	162.5	2008-06-07	50-70	yes
AB636866	Pulleniatina	obliquiloculata	Y1448	27	aagggcaccacaagaacgcgtggagcatgtggcttaatttgactcaacgcgggaaatcttaccgggtccggacacactgaggattgacaggcaatatctattaaaagaatgttattataacatctctttttaatagtgttaaatatgctagtcctttcatgattatgtgataggtggtgcatggccgttcttagttcgtggagtgatctgtctgcttaattgcgtttcactaagggcccataaattcaaggtatgttagctattgtttccctattgaccccttattcttataagcgcgtgtctttatgggtttaaacattgcgcatgctgttgggtcctgaaagcaacgaacgtgaccgcaacgtcttgttgcctttatcttgttatatctattatttt…	34.066659999999999	140.03333000000001	2006-06-01	0-75	yes
AB636867	Pulleniatina	obliquiloculata	Y1448	29	accacaagaacgcgtggagcatgtggcttaatttgactcaacgcgggaaatcttaccgggtccggacacactgaggattgacaggcaatatctattaaaagaattgttattataacattctctttttaatagtgttaaatatgctagtcctttcatgattatgtgataggtggtgcatggccgttcttagttcgtggagtgatctgtctgcttaattgcgtttcactaagggcccataaattcaaggtatgttagctattgtttccctattgaccccttattcttataagcgcgtgtctttatgggtttaaacattgcgcatgctgttgggtcctgaaagcaacgaacgtgaccgcaacgtcttgttgcctttatcttgttatatctattatttattta…	34.066659999999999	140.03333000000001	2006-06-01	0-75	yes
AB636868	Pulleniatina	obliquiloculata	Y1448	30	aagggcaccacaagaacgcgtggagcatgtggcttaatttgactcaacgcgggaaatcttaccgggtccggacacactgaggattgacaggcaatatctattaaaagaatgttattataacatctctttttaatagtgttaaatatgctagtcctttcatgattatgtgataggtggtgcatggccgttcttagttcgtggagtgatctgtctgcttaattgcgtttcactaagggcccataaattcaaggtatgttagctattgttcccctattgaccccttattcttataagcgcgtgtctttatgggtttaaacattgcgcatgctgttgggtcctgaaagcaacgaacgtgaccgcaacgtcttgttgcctttatcttgttatatctattatttt…	34.066659999999999	140.03333000000001	2006-06-01	0-75	yes
AB636869	Pulleniatina	obliquiloculata	Y1212	65	aagggcaccacaagaacgcgtggagcatgtggcttgatttgactcaacgcgggaaatcttaccgggtccggacacactgaggattgacaggcaatatctattaaaaagaattgttattataacaatctcttatttaatagtgttaaatatgctagtcctttcatgattatgtgataggtggtgcatggccgttcttagttcgtggagtgatctgtctgcttaattgcgtttcactaagggcccataaattcaaggtatgttagctactgtttccctattgaccccttatattcttataagcgcgtgtctttatgggtttaaacattgcgcatgctgttgggtcctgaaagcaacgaacgtgaccgcaacgtcttgttgcctttatcttgttatatatct…	34.066659999999999	140.03333000000001	2006-06-01	0	yes
AB636870	Pulleniatina	obliquiloculata	Y1212	67	aagggcaccacaagaacgcgtggagcatgtggcttaatttgactcaacgcgggaaatcttaccgggtccggacacactgaggattgacaggcaatatctattaaaaagaattgttattataacaatctcttatttaatagtgttaaatatgctagtcctttcatgattatgtgataggtggtgcatggccgttcttagttcgtggagtgatctgtctgcttaattgcgtttcactaagggcccataaattcaaggtatgttagctattgtttccctattgaccccttatattcttataagcgcgtgtctttatgggtttaaacattgcgcatgctgttgggtcctgaaagcaacgaacgtgaccgcaacgtcttgttgcctttatcttgttatatatct…	34.066659999999999	140.03333000000001	2006-06-01	0	yes
AB636871	Pulleniatina	obliquiloculata	Y1212	66	aagggcaccacaagaacgcgtggagcatgtggcttgatttgactcaacgcgggaaatcttaccgggtccggacacactgaggattgacaggcaatatctattaaaaagaattgttattataacaatctcttatttaatagtgttaaatatgctagtcctttcatgattatgtgataggtggtgcatggccgttcttagttcgtggagtgatctgtctgcttaattgcgtttcactaagggcccataaattcaaggtatgttagctactgtttccctattgaccccttatattcttataagcgcgtgtctttatgggtttaaacattgcgcatgctgttgggtcctgaaagcaacgaacgtgaccgcaacgtcttgttgcctttatcttgttatatatct…	34.066659999999999	140.03333000000001	2006-06-01	0	yes
AB636872	Pulleniatina	obliquiloculata	Y1446	34	aagggcaccacaagaacgcgtggagcatgtggcttaatttgactcaacgcgggaaatcttaccgggtccggacacactgaggattgacaggcaatatctattaaaaagaattgttattataacaatctcttatttaatagtgttaaatatgctagtcctttcatgattatgtgataggtggtgcatggccgttcttagttcgtggagtgatctgtctgcttaattgcgtttcactaagggcccataaattcaaggtatgttagctattgtttccctattgaccccttatattcttataagcgcgtgtctttatgggtttaaacattgcacatgctgttgggtcctgaaagcaacgaacgtgaccgcaacgtcttgttgcctttatcttgttatatatct…	34.066659999999999	140.03333000000001	2006-06-01	0-75	yes
AB636873	Pulleniatina	obliquiloculata	Y1446	33	aagggcaccacaagaacgcgtggagcatgtggcttaatttgactcaacgcgggaaatcttaccgggtccggacacactgaggattgacaggcaatatctattaaaagaattgttattataacattctctttttaatagtgttaaatatgctagtcctttcatgattatgtgataggtggtgcatggccgttcttagttcgtggagtgatctgtctgcttaattgcgtttcactaagggcccataaattcaaggtatgttagctattgtttccctattgaccccttatattcttataagcgcgtgtctttatgggtttaaacattgcgcatgctgttgggtcctgaaagcaacgaacgtgaccgcaacgtcttgttgcctttatcttgttatatatctat…	34.066659999999999	140.03333000000001	2006-06-01	0-75	yes
AB636874	Pulleniatina	obliquiloculata	Y1446	35	aagggcaccacaagaacgcgtggagcatgtggcttaatttgactcaacgcgggaaatcttaccgggtccggacacactgaggattgacaggcaatatctattaaaaagaattgttattataacaatctcttatttaatagtgttaaatatgctagtcctttcatgattatgtgataggtggtgcatgaccgttcttagttcgtggagtgatctgtctgcttaattgcgtttcactaagggcccataaattcaaggtatgttagctattgtttccctattgaccccttatattcttataagcgcgtgtctttatgggtttaaacattgcgcatgctgttgggtcctgaaagcaacgaacgtgaccgcaacgtcttgttgcctttatcttgttatatctat…	34.066659999999999	140.03333000000001	2006-06-01	0-75	yes
AB636875	Pulleniatina	obliquiloculata	GYA680	40	ggcaccacaagaacgcgtggagcatgtggcttaatttgactcaacgcgggaaatcttaccgggtccggacacactgaggattgacaggcaatatctattaaaaagaattgttattataacaatctcttatttaatagtgttaaatatgctagtcctttcatgattatgtgataggtggtgcatggccgttctcagttcgtggagtgatctgtctgcttaattgcgtttcactaagggcccataaattcaaggtatgttagctattgtttccctattgaccccttatattcttataagcgcgtgtctttatgggtttaaacattgcgcatgctgttgggtcctgaaagcaacgaacgtgaccgcaacgtcttgttgcctttatcttgttatatctattaa…	-14.716659999999999	162.5	2008-06-07	50-70	yes
AB636876	Pulleniatina	obliquiloculata	GYA680	36	aagggcaccacaagaacgcgtggagcatgtggcttagtttgactcaacgcgggaaatcttaccgggtccggacacactgaggattgacaggcaatatctattaaaaagaattgttattataacaatctcttatttaatagtgttaaatatgctagtcctttcatgattatgtgataggtggtgcatggccgttcttagttcgtggagtgatctgtctgcttaattgcgtttcactaagggcccataaattcaaggtatgttagctattgtttccctattgaccccttatattcttataagcgcgtgcctttatgggtttaaacattgcgcatgctgttgggtcctgaaagcaacgaacgtgaccgcaacgtcttgttgcctttatcttgttatatctat…	-14.716659999999999	162.5	2008-06-07	50-70	yes
AB636877	Pulleniatina	obliquiloculata	GYA680	34	caaatgaacagcgtcggagcatatggcttaatttgactcaacgcgggaaatcttaccgggtccggacacactgaggattgacaggcaatatctattaaaaagaattgttattataacaatctcttatttaatagtgttaaatatgctagtcctttcatgattatgtgataggtggtgcatggccgttcttagttcgtggagtgatctgtctgcttaattgcgtttcactaagggcccataaattcaaggtatgttagctattgtttccctattgaccccttatattcttataagcgcgtgtctttatgggtttaaacattgcgcatgctgttgggtcctgaaagcaacgaacgtgaccgcaacgtcttgttgcctttatcttgttatatctattaattt…	-14.716659999999999	162.5	2008-06-07	50-70	yes
AB636878	Pulleniatina	obliquiloculata	GYA478	96	aagggcaccacaagaacgcgtggagcatgtggcttaatttgactcaacgcgggaaatcttaccgggtccggacacactgaggattgacaggcaatatctattaaaagaatattaatttaatatctctttttaatagtgttaaatatgctagtcctttcatgattatgtgataggtggcgcatggccgttcttagttcgtggagtgatctgtctgcttaattgcgtttcactaagggcccataaattcaaggtatgttagctattgtttccctattgaccccttatatcttataagcgcgtgtctttatgggtttaaacattgcgcatgctgttgggtcctgaaagcaacgaacgtgaccgcaacgtcttgttgcctttatcttgttatatcttattaat…	-14.716659999999999	162.5	2008-06-07	125-150	yes
AB636879	Pulleniatina	obliquiloculata	GYA478	94	aagggcaccacaagaacgcgtggagcatgtggcttaatttgactcaacgcgggaaatcttaccgggtcctgacacactgaggattgacaggcaatatctattaaaagaatattaatttaatatctctttttaatagtgttaaatatgctagtcctttcatgattatgtgataggtggtgcatggccgttcttagttcgtggagtgatctgtctgcttaattgcgtttcactaagggcccataaattcaaggtatgttagctattgtttccctattgaccccttatatcttataagcgcgtgtctttatgggtttaaacattgcgcatgctgttgggtcctgaaagcaacgaacgtgaccgcaacgtcttgttgcctttatcttgttatatcttattaat…	-14.716659999999999	162.5	2008-06-07	125-150	yes
AB636880	Pulleniatina	obliquiloculata	GYA549	69	aagggcaccacaagaacgcgtggagcatgtggcttaatttgactcaacgcgggaaatcttaccgggtccggacacactgaggattgacaggcaatatctattaaaaagaattgttattataacaatctcttatttaatagtgttaaatatgctagtcctttcatgattatgtgataggtggtgcatggccgttcttagttcgtggagtgatctgtctgcttaattgcgtttcactaagggcccataaattcaaggtatgttagctattgtttccctattgaccccttattcttataagcgcgtgtctttatgggtttaaacattgcgcatgctgttgggtcctgaaagcaacgaacgtgaccgcaacgtcttgttgcctttatcttgttatatctatta…	-14.716659999999999	162.5	2008-06-07	75-90	yes
AB636881	Pulleniatina	obliquiloculata	GYA549	71	aagggcaccacaagaacgcgtggagcatgtggcttaatttgactcaacgcgggaaatcttaccgggtccggacacactgaggattgacaggcaatatctattaaaaagaattgttattataacaatctcttatttaatagtgttaaatatgctagtcctttcatggttatgtgataggtggtgcatggccgttcttagttcgtggagtgatctgtctgcttaattgcgtttcactaagggcccataaattcaaggtatgttagctattgtttccctattgaccccttattcttataagcgcgtgtctttatgggtttaaacattgcgcatgctgttgggtcctgaaagcaacgaacgtgaccgcaacgtcttgttgcctttatcttgttatatctatta…	-14.716659999999999	162.5	2008-06-07	75-90	yes
AB636882	Pulleniatina	obliquiloculata	GYA549	68	aagggcaccacaagaacgcgtggagcatgtggcttaatttgactcaacgcgggaaatcttaccgggtccggacacactgaggattgacaggcaatatctattaaaaagaattgttattataacaatctcttatttaatagtgttaaatatgctagtcctttcatgattatgtgataggtggtgcatggccgttcttagtccgtggagtgatctgtctgcttaattgcgtttcactaagggcccataaattcaaggtatgttagctattgtttccctattgaccccttatatcttataagcgcgtgtctttatgggtttaaacattgcgcatgctgttgggtcctgaaagcaacgaacgtgaccgcaacgtcttgttgcctttatcttgttatatctatt…	-14.716659999999999	162.5	2008-06-07	75-90	yes
AB636883	Pulleniatina	obliquiloculata	GYA280	21	aagggcaccacaagaacgcgtggagcatgtggcttaatttgactcaacgcgggaaatcttaccgggtccggacacactgaggattgacaggcaatatctattaaaagaatattattttaatatctctttttaatagtgttaaatatgctagtcctttcatgattatgtgataggtggtgcatggccgttcttagttcgtggagtgatctgtctgcttaattgcgtttcactaagggcccataaattcaaggtatgttagctattgtttccctattgaccccttatattcttataagcgcgtgtctttatgggtttaaacattgcgcatgctgttgggtcctgaaagcaacgaacgtgaccgcaacgtcttgttgcctttatcttgttatatctattaat…	-14.716659999999999	162.5	2008-06-07	0-20	yes
AB636884	Pulleniatina	obliquiloculata	GYA280	20	aagggcaccacaagaacgcgtggagcatgtggcttaatttgactcaacgcgggaaatcttaccgggtccggacacactgaggattgacaggcaatatctattaaaagaatattattttaatatctctttttaatagtgttaaatatgctagtcctttcatgattatgtgataggtggtgcatggccgttcttagttcgtggagtgatctgtctgcttaattgcgtttcactaagggcccataaattcaaggtatgttagctattgtttccctattgaccccttatattcttataagcgcgtgtctttatgggtttaaacattgcgcatgctgttgggtcctgaaagcaacgaacgtgaccgcaacgtcttgttgcctttatcttgttatatctattaat…	-14.716659999999999	162.5	2008-06-07	0-20	yes
AB636885	Pulleniatina	obliquiloculata	GYA280	18	aagggcaccacaagaacgcgtggagcatgtggcttaattcgactcaacgcgggaaatcttaccgggtccggacacactgaggattgacaggcaatatctattaaaagaatattattttaatatctctttttaatagtgttaaatatgctagtcctttcatgattatgtgataggtggtgcatggccgttcttagttcgtggagtgatctgtctgcttaattgcgtttcactaagggcccataaattcaaggtatgttagctattgtttccctattgaccccttatattcttataagcgcgtgtctttatgggtttaaacattgcgcatgctgttgggtcctgaaagcaacgaacgtgaccgcaacgtcttgttgcctttatcttgttatatctattaat…	-14.716659999999999	162.5	2008-06-07	0-20	yes
AB636886	Pulleniatina	obliquiloculata	KH279	4	aagggcaccacaagaacgcgtggagcatgtggcttaatttgactcaacgcgggaaatcttaccgggtccggacacactgaggattgacaggcaatatctattaaaagaatgttattataacatctctttttaatagtgttaaatatgctagtcctttcatgattatgtgataggtggtgcatggccgttcttagttcgtggagtgatctgtctgcttaattgcgtttcactaagggcccataaattcaaggtatgttagctattgtttccctattgaccccttatttaataagcgcgtgtctttatgggtttaaacattgcgcatgctgttgggtcctgaaagcaacgaacgtgaccgcaacgtcttgttgcctttatcttgttatatctattattttt…	2.7	-165.55	2011-08-01	Not available	yes
AB636887	Pulleniatina	obliquiloculata	KH279	3	aagggcaccacaagaacgcgtggagcatgtggcttaatttgactcaacgcgggaaatcttaccgggtccggacacactgaggattgacaggcaatatctattaaaagaattgttattattataacaatctctttttaatagtgttaaatatgctagtcctttcatgattatgtgataggtggtgcatggccgttcttagttcgtggagtgatctgtctgcttaattgcgtttcactaagggcccataaattcaaggtatgttagctattgtttccctattgaccccttatttaataagcgcgtgtctttatgggtttaaacattgcgcatgctgttgggtcctgaaagcaacgaacgtgaccgcaacgtcttgttgcctttatcttgttatatctatta…	2.7	-165.55	2011-08-01	Not available	yes
AB636888	Pulleniatina	obliquiloculata	KH279	6	aagggcaccacaagaacgcgtggagcatgtggcttaatttgactcaacgcgggaaatcttaccgggtccggacacactgaggattgacaggcaatatctattaaaagaatgttattataacatctctttttaatagtgttaaatatgctagtcctttcatgattatgtgataggtggtgcatggccgttcttagttcgtggagtgatctgtctgcttaattgcgtttcactaagggcccataaattcaaggtatgttagctattgtttccctattgaccccttatttaataagcgcgtgtctttatgggtttaaacattgcgcatgctgttgggtcctgaaagcaacgaacgtgaccgcaacgtcttgttgcctttatcttgttatatctattattttt…	2.7	-165.55	2011-08-01	Not available	yes
AB636889	Pulleniatina	obliquiloculata	KH279	7	aagggcaccacaagaacgcgtggagcatgtggcttaatttgactcaacgcgggaaatcttaccgggtccggacacactgaggattgacaggcaatatctattaaaagattgttattataacaattctttttaatagtgttaaatatgctagtcctttcatgattatgtgataggtggtgcatggccgttcttagttcgtggagtgatctgtctgcttaattgcgtttcactaagggcccataaattcaaggtatgttagctattgtttccctattgaccccttatttaataagcgcgtgtctttatgggtttaaacattgcgcatgctgttgggtcctgaaagcaacgaacgtgaccgcaacgtcttgttgcctttatcttgttatatctattattttt…	2.7	-165.55	2011-08-01	Not available	yes
AB636890	Pulleniatina	obliquiloculata	KH281	15	aagggcaccacaagaacgcgtggagcatgtggcttaatttgactcaacgcgggaaatcttaccgggtccggacacactgaggattgacaggcaatatctattaaaaagattatatttttaatatatttctttttaatagtgttaaatatgctagtcctttcatgattatgtgataggtggtgcatggccgttcttagttcgtggagtgatctgtctgcttaattgcgtttcactaagggcccataaattcaaggtatgttagctattgtttccctattgaccccttatttaataagcgcgtgtctttatgggtttaaaaaacattgcgcatgctgttgggtcctgaaagcaacgaacgtgaccgcaacgtcttgttgcctttatcttgttatatctatt…	2.7	-165.55	2011-08-01	Not available	yes
AB636891	Pulleniatina	obliquiloculata	KH281	16	aagggcaccacaagaacgcgtggagcatgtggcttaatttgactcaacgcgggaaatcttaccgggtccggacacactgaggattgacaggcaatatctattaaaaagattatatttttaatatatttctctttaatagtgttaaatatgctagtcctttcatgattatgtgataggtggtgcatggccgttcttagttcgtggagtgatctgtctgcttaattgcgtttcactaagggcccataaattcaaggtatgttagctattgtttccctattgaccccttatttaataagcgcgtgtctttatgggtttaaacattgcgcatgctgttgggtcctgaaagcaacgaacgtgaccgcaacgtcttgttgcctttatcttgttatatctattatt…	2.7	-165.55	2011-08-01	Not available	yes
AB636892	Pulleniatina	obliquiloculata	KH281	9	aagggcaccacaagaacgcgtggagcatgtggcttaatttgactcaacgcgggaaatcttaccgggtccggacacactgaggattgacaggcaatatctattaaaaagattatatttttaatataattctttttttaatagtgttaaatatgctagtcctttcatgattatgtgataggtggtgcatggccgttcttagttcgtggagtgatctgtctgcttaattgcgtttcactaagggcccataaattcaaggtatgttagctattgtttccctattgaccccttatttaataagcgcgtgtctttatgggtttaaacattgcgcatgctgttgggtcctgaaagcaacgaacgtgaccgcaacgtcttgttgcctttatcttgttatatctatta…	2.7	-165.55	2011-08-01	Not available	yes
AB636893	Pulleniatina	obliquiloculata	KH281	13	aagggcaccacaagaacgcgtggagcatgtggcttaatttgactcaacgcgggaaatcttaccgggtccggacacactgaggattgacaggcaatatctattaaaaagattatatttttaatataattctctttttaatagtgttaaatatgctagtcctttcatgattatgtgataggtggtgcatggccgttcttagttcgtggagtgatctgtctgcttaattgcgtttcactaagggcccataaattcaaggtatgttagctattgtttccctattgaccccttatttaataagcgcgtgtctttatgggtttaaacattgcgcatgctgttgggtcctgaaagcaacgaacgtgaccgcaacgtcttgttgcctttatcttgttatatctatta…	2.7	-165.55	2011-08-01	Not available	yes
AB636894	Pulleniatina	obliquiloculata	KH316	28	aagggcaccacaagaacgcgtggagcatgtggcttaatttgactcaacgcgggaaatcttaccgggtccggacacactgaggattgacaggcaatatctattaaaagaattattattattataataatctctttttaatagtgttaaatatgctagtcctttcatgattatgtgataggtggtgcatggccgttcttagttcgtggagtgatctgtctgcttaattgcgtttcactaagggcccataaattcaaggtatgttagctattgtttccctattgaccccttatttaataagcgcgtgtctttatgggtttaaacattgcgcatgctgttgggtcctgaaagcaacgaacgtgaccgcaacgtcttgttgcctttatcttgttatatttatta…	2.7	-165.55	2011-08-01	Not available	yes
AB636895	Pulleniatina	obliquiloculata	KH316	32	aagggcaccacaagaacgcgtggagcatgtggcttaatttgactcaacgcgggaaatcttaccgggtccggacacactgaggattgacaggcaatatctattaaaagattgttattataacaattctttttaatagtgttaaatatgctagtcctttcatgattatgtgataggtggtgcatggccgttcttagttcgtggagtgatctgtctgcttaattgcgtttcactaagggcccataaattcaaggtatgttagctattgtttccctattgaccccttatttaataagcgcgtgtctttatgggtttaaacattgcgcatgctgttgggtcctgaaagcaacgaacgtgaccgcagcgtcttgttgcctttatcttgttatatatctattattt…	2.7	-165.55	2011-08-01	Not available	yes
AB636896	Pulleniatina	obliquiloculata	KH316	26	aagggcaccacaagaacgcgtggagcatgtggcttaatttgactcaacgcgggaaatcttaccgggtccggacacactgaggattgacaggcaatatctattaaaagaatgttattattataacatctctttttaatagtgttaaatatgctagtcctttcatgattatgtgataggtggtgcatggccgttcttagttcgtggagtgatctgtctgcttaattgcgtttcactaagggcccataaattcaaggtatgttagctattgtttccctattgaccccttatttaataagcgcgtgtctttatgggtttaaacattgcgcatgctgttgggtcctgaaagcaacgaacgtgaccgcaacgtcttgttgcctttatcttgttatatatctacta…	2.7	-165.55	2011-08-01	Not available	yes
AB636897	Pulleniatina	obliquiloculata	KH316	27	aagggcaccacaagaacgcgtggagcatgtggcttaatttgactcaacgcgggaaatcttaccgggtccggacacactgaggattgacaggcaatatctattaaaagaattgttattattataacaatctctttttaatagtgttaaatatgctagtcctttcatgattatgtgataggtggtgcatggccgttcttagttcgtggagtgatctgtctgcttaattgcgtttcactaagggcccataaattcaaggtatgttagctattgtttccctattgaccccttatttaataagcgcgtgtctttatgggtttaaacattgcgcatgctgttgggtcctgaaagcaacgaacgtgaccgcaacgtcttgttgcctttatcttgttatatatctat…	2.7	-165.55	2011-08-01	Not available	yes
AB636898	Pulleniatina	obliquiloculata	KH342	1	aagggcaccacaagaacgcgtggagcatgtggcttaatttgactcaacgcgggaaatcttaccgggtccggacacactgaggattgacaggcaatatctattaaaagattatatttttaatataattctttttaatagtgttaaatatgctagtcctttcatgattatgtgataggtggtgcatggccgttcttagttcgtggagtgatctgtctgcttaattgcgtttcactaagggcccataaattcaaggtatgttagctattgtttccctattgaccccttatttaataagcgcgtgtctttatgggtttaaacattgcgcatgctgttgggtcctgaaagcaacgaacgtgaccgcaacgtcttgttgcctttatcttgttatatctattattt…	2.7	-165.55	2011-08-01	Not available	yes
AB636899	Pulleniatina	obliquiloculata	KH342	2	aagggcaccacaagaacgcgtggagcatgtggcttaatttgactcaacgcgggaaatcttaccgggtccggacacactgaggattgacaggcaatatctattaaaagattatatttttaatataattctttttaatagtgttaaatatgctagtcctttcatgattatgtgataggtggtgcatggccgttcttagttcgtggagtgatctgtctgcttaattgcgtttcactaagggcccataaattcaaggtatgttagctattgtttccctattgaccccttatttaataagcgcgtgtctttatgggtttaaacattgcacatgctgttgggtcctgaaagcaacgaacgtgaccgcaacgtcttgttgcctttatcttgttatatctattattt…	2.7	-165.55	2011-08-01	Not available	yes
AB636900	Pulleniatina	obliquiloculata	KH342	3	aagggcaccacaagaacgcgtggagcatgtggcttaatttgactcaacgcgggaaatcttaccgggtccggacacactgaggattgacaggcaatatctattaaaagattatatttttaatataattctttttaatagtgttaaatatgctagtcctttcatgattatgtgataggtggtgcatggccgttcttagttcgtggagtgatctgtctgcttaattgcgtttcactaagggcccataaattcaaggtatgttagctattgtttccctattgaccccttatttaataagcgcgtgtctttatgggtttaaacattgcgcatgctgttgggtcctgaaagcaacgaacgtgaccgcaacgtcttgttgcctttatcttgttatatctattattt…	2.7	-165.55	2011-08-01	Not available	yes
AB636901	Pulleniatina	obliquiloculata	KH343	18	aagggcaccacaagaacgcgtggagcatgtggcttaatttgactcaacgcgggaaatcttaccgggtccggacacactgaggattgacaggcaatatctattaaaagaatgttattattataacatctctttttaatagtgttaaatatgctagtcctttcatgattatgtgataggtggtgcatggccgttcttagttcgtggagtgatctgtctgcttaattgcgtttcactaagggcccataaattcaaggtatgttagctattgtttccctattgaccccttatttaataagcgcgtgtctttacgggtttaaacattgcgcatgctgttgggtcctgaaagcaacgaacgtgaccgcaacgtcttgttgcctttatcttgttatatctattata…	2.7	-165.55	2011-08-01	Not available	yes
AB636902	Pulleniatina	obliquiloculata	KH343	19	aagggcaccacaagaacgcgtggagcatgtggcttaatttgactcaacgcgggaaatcttaccgggtccggacacactgaggattgacaggcaatatctattaaaagaatattattattaatatctctttttaatagtgttaaatatgctagtcctttcatgattatgtgataggtggtgcatggccgttcttagttcgtggagtgatctgtctgcttaattgcgtttcactaagggcccataaattcaaggtatgttagctattgtttccctattgaccccttatttaataagcgcgtgtctttacgggtttaaacattgcgcatgctgttgggtcctgaaagcaacgaacgtgaccgcaacgtcttgttgcctttatcttgttatatatctattatt…	2.7	-165.55	2011-08-01	Not available	yes
AB636903	Pulleniatina	obliquiloculata	KH343	20	aagggcaccacaagaacgcgtggagcatgtggcttaatttgactcaacgcgggaaatcttaccgggtccggacacactgaggattgacaggcaatatctattaaaagaatgttattattataacatctctttttaatagtgttaaatatgctagtcctttcatgattatgtgataggtggtgcatggccgttcttagttcgtggagtgatctgtctgcttaattgcgtttcactaagggcccataaattcaaggtatgttagctattgtttccctattgaccccttatttaataagcgcgtgtctttacgggtttaaacattgcgcatgctgttgggtcctgaaagcaacgaacgtgaccgcaacgtcttgttgcctttatcttgttatatctattata…	2.7	-165.55	2011-08-01	Not available	yes
AB636904	Pulleniatina	obliquiloculata	KH1431	33	aagggcaccacaagaacgcgtggagcatgtggcttaatttgactcaacgcgggaaatcttaccgggtccggacacactgaggattgacaggcaatatctattaaaaagattatatttttaatataattcttttttaatagtgttaaatatgctagtcctttcatgattatgtgataggtggtgcatggccgttcttagttcgtggagtgatctgtctgcttaattgcgtttcactaagggcccataaattcaaggtatgttagctatcgtttccctattgaccccttatttaataagcgcgtgtctttatgggtttaaacattgcgcatgctgttgggtcctgaaagcaacgaacgtgaccgcaacgtcttgttgcctttatcttgttatatctattat…	-5.6666600000000003	-164.21665999999999	2011-08-01	Not available	yes
AB636905	Pulleniatina	obliquiloculata	KH1431	34	aagggcaccacaagaacgcgtggagcatgtggcttaatttgactcaacgcgggaaatcttaccgggtccggacacactgaggattgacaggcaatatctattaaaaagattatatttttaatataattctttttttaatagtgttaaatatgctagtcctttcatgattatgtgataggtggtgcatggccgttcttagttcgtggagtgatctgtctgcttaattgcgtttcactaagggcccataaattcaaggtatgttagctattgtttccctattgaccccttatttaataagcgcgtgtctttatgggtttaaacattgcgcatgctgttgggtcctgaaagcaacgaacgtgaccgcaacgtcttgttgcctttatcttgttatatctatta…	-5.6666600000000003	-164.21665999999999	2011-08-01	Not available	yes
AB636906	Pulleniatina	obliquiloculata	KH1431	35	aagggcaccacaagaacgcgtggagcatgtggcttaatttgactcaacgcgggaaatcttaccgggtccggacacactgaggattgacaggcaatatctattaaaaagattatatttttaatataattctttttttaatagtgttaaatatgctagtcctttcatgattatgtgataggtggtgcatggccgttcttagttcgtggagtgatctgtctgcttaattgcgtttcactaagggcccataaattcaaggtatgttagctattgtttccctattgaccccttatttaataagcgcgtgtctttatgggtttaaacattgcgcatgctgttgggtcctgaaagcaacgaacgtgaccgcaacgtcttgttgcctttatcttgttatatctatta…	-5.6666600000000003	-164.21665999999999	2011-08-01	Not available	yes
AB636907	Pulleniatina	obliquiloculata	KH1623	61	aagggcaccacaagaacgcgtggagcatgtggcttaatttgactcaacgcgggaaatcttaccgggtccggacacactgaggattgacaggcaatatctattaagagattgttattataacaattctttttaatagtgttaaatatgctagtcctttcatgattatgtgataggtggtgcatggccgttcttagttcgtggagtgatctgtctgcttaattgcgtttcactaagggcccataaattcaaggtatgttagctattgtttccctattgatcccttatttaataagcgcgtgtctttatgggtttaaacattgcgcatgccgttgggtcctgaaagcaacgaacgtgaccgcaacgtcttgttgcctttatcttgttatatatctattattt…	-5.6666600000000003	-164.21665999999999	2011-08-01	Not available	yes
AB636908	Pulleniatina	obliquiloculata	KH1623	63	aagggcaccacaagaacgcgtggagcatgtggcttaatttgactcaacgcgggaaatcttaccgggtccggacacactgaggattgacaggcaatatctattaaaagattgttattataacaattctttttaatagtgttaaatatgctagtcctttcatgattatgtgataggtggtgcatggccgttcttagttcgtggagtgatctgtctgcttaattgcgtttcactaagggcccataaattcaaggtatgttagctattgtttccctattgaccccttatttaataagcgcgtgtctttatgggtttaaacattgcgcatgctgttgggtcctgaaagcaacgaacgtgaccgcaacgtcttgttgcctttatcttgttatatatctattattt…	-5.6666600000000003	-164.21665999999999	2011-08-01	Not available	yes
AB636909	Pulleniatina	obliquiloculata	Ama20	1	aagggcaccacaagaacgcgtggagcatgtggcttaatttgactcaacgcgggaaatcttaccgggcccggacacactgaggattgacaggcaatatctattaaaagaatattattttaatatctctttttaatagtgttaaatatgctagtcctttcatgattatgtgataggtggtgcatggccgttcttagttcgtggagtgatctgtctgcttaattgcgtttcactaagggcccataaattcaaggtatgttagctattgtttccctattgaccccttatattcttataagcgcgtgtctttatgggtttaaacattgcgcatgctgttgggtcctgaaagcaacgaacgtgaccgcaacgtcttgttgcctttatcttgttatatctattatt…	32.4	129.74999	2011-09-01	0-200	yes
AB636910	Pulleniatina	obliquiloculata	Ama22	2	aagggcaccacaagaacgcgtggagcatgtggcttaatttgactcaacgcgggaaatcttaccgggtccggacacactgaggattgacaggcaatatctattaaaagaatattattttaatatctctttttaatagtgttaaatatgctagtcctttcatgattatgtgataggtggtgcatggccgttcttagttcgtggagtgatctgtctgcttaattgcgtttcactaagggcccataaattcaaggtatgttagctattgtttccctattaaccccttattcttataagcgagtgtctttatgggtttaaacattgcgcatgctgttgggtcctgaaagcaacgaacgtgaccgcaacgtcttgttgcctttatcttgttatatctattatttt…	32.4	129.74999	2011-09-01	0-200	yes
AB636911	Pulleniatina	obliquiloculata	Ama25	2	aagggcaccacaagaacgcgtggagcatgtggcttaatttgactcaacgcgggaaatcttaccgggtccggacacactgaggattgacaggcaatatctattaaaagaatattaatttaatatctctttttaatagtgttaaatatgctagtcctttcatgattatgtgataggtggtgcatggccgttcttagttcgtggagtgatctgtctgcttaattgcgtttcactaagggcccgtaaattcaaggtatgttagctattgtttccctattgaccccttattcttataagcgcgtgtctttatgggtttaaacattgcgcatgctgttgggtcctgaaagcaacgaacgtgaccgcaacgtcttgttgcctttatcttgttatatctattaattt…	32.4	129.74999	2011-09-01	0-200	yes
AB636912	Pulleniatina	obliquiloculata	Ama26	4	aagggcaccacaagaacgcgtggaacatgtggcttaatttgactcaacgcgggaaatcttaccgggtccggacacactgaggattgacaggcaatatctattaaaagaattgttattataacattctctttttaatagtgttaaatatgctagtcctttcatgattatgtgataggtggtgcatggccgttcttagttcgtggagtgatctgtctgcttaattgcgtttcactaagggcccataaattcaaggtatgttagctattgtttccctattgaccccttatattcttataagcgcgtgtctttatgggtttaaacattgcgcatgctgttgggtcctgaaagcaacgaacgtgaccgcaacgtcttgttgcctttatcttgttatatctatta…	32.4	129.74999	2011-09-01	0-200	yes
AB636913	Pulleniatina	obliquiloculata	Ama27	1	aagggcaccacaagaacgcgtggagcatgtggcttaatttgactcaacgcgggaaatcttaccgggtccggacacactgaggattgacaggcaatatctattaaaagaattgttattataacaatctctttttaatagtgttaaatatgctagtcctttcatgattatgtgataggtggtgcatggccgttcttagttcgtggagtgatctgtctgcttaattgcgtttcactaagggcccataaattcaaggtatgttagctattgtttccctattgaccccttattcttataagcgcgcgtctttatgggtttaaacattgcgcatgctgttgggtcctgaaagcaacgaacgtgaccgcaacgtcttgttgcctttatcttgttatatctattaat…	32.4	129.74999	2011-09-01	0-200	yes
AB636914	Pulleniatina	obliquiloculata	Ama27	2	aagggcaccacaagaacgcgtggagcatgtggcttaatttgactcaacgcgggaaatcttaccgggtccggacacactgaggattgacaggcaatatctattaaaagaattgttattataacaatctctttttaatagtgttaaatatgctagtcctttcatgattatgtgataggtggtgcatggccgttcttagttcgtggagtgatctgtctgcttaattgcgtttcactaagggcccataaattcaaggtatgttagctattgtttccctattgaccccttattcttataagcgcgtgtctttatgggtttaaacattgcgcatgctgttgggtcctgaaagcaacgaacgtgaccgcaacgtcttgttgcctttatcttgttatatctattatt…	32.4	129.74999	2011-09-01	0-200	yes
AB636915	Pulleniatina	obliquiloculata	Ama29	2	aagggcaccacaagaacgcgtggagcatgtggcttaatttgactcaacgcgggaaatcttaccgggcccggacacactgaggattgacaggcaatatctattaaaagaatattattttaatatctctttttaatagtgttaaatatgctagtcctttcatgattatgtgataggtggtgcatggccgttcttagttcgtggagtgatctgtctgcttaattgcgtttcactaagggcccataaattcaaggtaggttagctattgtttccctattgaccccttatattcttataagcgcgtgtctttatgggtttaaacattgcgcatgctgttgggtcctgaaagcaacgaacgtgaccgcaacgtcttgttgcctttatcttgttatatctattaat…	32.4	129.74999	2011-09-01	0-200	yes
AB636916	Pulleniatina	obliquiloculata	Ama52	1	aagggcaccacaagaacgcgtggagcatgtggcttaatttgactcaacgcgggaaatcttaccgggtccggacacactgaggattgacaggcaatatctattaaaaagaattgttattataacaatctcttatttaatagtgttaaatatgctagtcctttcatgattatgtgataggtggtgcatggccgttcttagttcgtggagtgatctgtctgcttaattgcgtttcactaagggcccataaattcaaggtatgttagctattgtttccctattgaccccttatattcttataagcgcgtgtctttatgggtttaaacattgcgcatgctgttgggtcctgaaagcaacgaaggtgaccgcaacgtcttgttgcctttatcttgttatatatct…	32.4	129.74999	2011-09-01	0-200	yes
AB636917	Pulleniatina	obliquiloculata	Ama10	1	aagggcaccacaagaacgcgtggagcatgtggcttaatttgactcaacgcgggaaatcttaccgggtccggacacactgaggattgacaggcaatatctattaaaagaatattattttaatatctctttttaatagtgttaaatatgctagtcctttcatgattatgtgataggtggtgcatggccgttcttagttcgtggagtgatctgtctgcttaattgcgtttcactaagggcccataaattcaaggtatgttagctattgttaccctattgaccccttattcttataagcgcgtgtctttatgggtttaaacattgcgcatgctgttgggtcctgaaagcaacgaacgtgaccgcaacgtcttgttgcctttatcttgttatatctattatttt…	32.4	129.74999	2011-09-01	0-200	yes
AB636918	Pulleniatina	obliquiloculata	Ama11	1	aagggcaccacaagaacgcgtggagcatgtggcttaatttgactcaacgcgggaaatcttaccgggtccggacacactgaggattgacaggcaatatctattaaaagaatattaatttaatatctctttttaatagtgttaaatatgctagtcctttcatgattatgtgataggtggtgcatggccgttcttagttcgtggagtgatctgtctgcttaattgcgtttcactaagggcccataaattcaaggtatgttagctattgtttccctattgaccccttattcttataagcgcgtgtctttatgggtttaaacattgcgcatgctgttgggtcctgaaagcaacgaacgtgaccgcaacgtcttgttgcctttatcttgttatatctattaattt…	32.4	129.74999	2011-09-01	0-200	yes
AB636919	Pulleniatina	obliquiloculata	Ama11	2	aagggcaccacaagaacgcgtggagcatgtggcttaatttgactcaacgcgggaaatcttaccgggtccggacacactgaggattgacaggcaatatctattaaaagaattgttattataacattctctttttaatagtgttaaatatgctagtcctttcatgattatgtgataggtggtgcatggccgttcttagttcgtggagtgatctgtctgcttaattgcgtttcactaagggcccataaattcaaggtatgttagctattgtttccctattgaccccttatatcttataagcgcgtgtctttatgggtttaaacattgcgcatgctgttgggtcctgaaagcaacgaacgtgaccgcaacgtcttgttgcctttatcttgttatatatctatt…	32.4	129.74999	2011-09-01	0-200	yes
AB636920	Pulleniatina	obliquiloculata	Ama14	1	aagggcaccacaagaacgcgtggagcatgtggcttaatttgactcaacgcgggaaatcttaccgggtccggacacactgaggattgacaggcaatatctattaaaagaatattattttaatatctctttttaatagtgttaaatatgctagtcctttcatgattatgtgataggtggtgcatggccgttcttagttcgtggagtgatctgtctgcttaattgcgtttcactaagggcccataaattcaaggtatgttagctattgtttccctattgaccccttattcttataagcgcgtgtctttatgggtttaaacattgcgcatgctgttgggtcctgaaagcaacgaacgtgaccgcaacgtcttgttgcctttatcttgttatatctattaattt…	32.4	129.74999	2011-09-01	0-200	yes
AB636921	Pulleniatina	obliquiloculata	Ama14	2	aagggcaccacaagaacgcgtggagcatgtggcttaatttgactcaacgcgggaaatcttaccgggtccggacacactgaggattgacaggcaatatctattaaaagaatgttattataacatttctttttaatagtgttaaatatgctagtcctttcatgattatgtgataggtggtgcatggccgttcttaattcgtggagtgatctgtctgcttaattgcgtttcactaagggcccataaattcaaggtatgttagctattgtttccctattgaccccttatattcttataagcgcgtgtctttatgggtttaaacattgcgcatgctgttgggtcctgaaagcaacgaacgtgaccgcaacgtcttgttgcctttatcttgttatatctattaat…	32.4	129.74999	2011-09-01	0-200	yes
AB636922	Pulleniatina	obliquiloculata	Ama15	1	aagggcaccacaagaacgcgtggagcatgtggcttaatttgactcaacgcgggaaatcttaccgggtccggacacactgaggattgacaggcaatatctattaaaagaatattaatttaatatctctttttaatagtgttaaatatgctagtcctttcatgattatgtgataggtggtgcatggccgttcttagttcgtggagtgatctgtctgcttaattgcgtttcactaagggcccataaattcaaggtatgttagctattgtttccctattgaccccttatattcttataagcgcgtgtctttatgggtttaaacattgcgcatgctgttgggtcctgaaagcaacgaacgtgaccgcaacgtcttgttgcctttatcttgttatatctattaat…	32.4	129.74999	2011-09-01	0-200	yes
AB636923	Pulleniatina	obliquiloculata	Ama15	2	aagggcaccacaagaacgcgtggagcatgtggcttaatttgactcaacgcgggaaatcttaccgggtccggacacactgaggattgacaggcaatatctattaaaagaatattaatttaatatctctttttaatagtgttaaatatgctagtcctttcatgattatgtgataggtggtgcatggccgttcttagttcgtggagtgatctgtctgcttaattgcgtttcactaagggcccataaattcaaggtatgttagctattgtttccctattgaccccttatattcttataagcgcgtgtctttatgggtttaaacattgcgcatgctgttgggtcctgaaagcaacgaacgtgaccgcaacgtcttgttgcctttatcttgttatatctattaat…	32.4	129.74999	2011-09-01	0-200	yes
AB636924	Pulleniatina	obliquiloculata	Ama17	2	aagggcaccacaagaacgcgtggagcatgtggcttaatttgactcaacgcgggaaatcttaccgggtccggacacactgaggattgacaggcaatatctattaaaagaatattaatttaatatctctttttaatagtgttaaatatgctagtcctttcatgattatgtgataggtggtgcatggccgttcttagttcgtggagtgatctgtctgcttaattgcgtttcactaagggcccataaattcaaggtatgttagctattgtttccctattgaccccttatattcttataagcgcgtgtctttatgggtttaaacattgcgcatgctgttgggtcctgaaagcaacgaacgtgaccgcaacgtcttgttgcctttatcttgttatatctattaat…	32.4	129.74999	2011-09-01	0-200	yes
AB636925	Pulleniatina	obliquiloculata	Ama30	2	aagggcaccacaagaacgcgtggagcatgtggcttaatttgactcaacgcgggaaatcttaccgggtccggacacactgaggattgacaggcaatatctattaaaagaatgttattataacatctctttttaatagtgttaaatatgctagtcctttcatgattatgtgataggtggtgcatggccgttcttagttcgtggagtgatctgtctgcttaattgcgtttcactaagggcccataaattcaaggtatgttagctattgtttccctattgaccccttatattcttataagcgcgtgtctttatgggtttaaacattgcgcatgctgttgggtcctgaaagcaacgaacgtgaccgcaacgtcttgttgcctttatcttgttatatctattatt…	32.4	129.74999	2011-09-01	0-200	yes
AB636926	Pulleniatina	obliquiloculata	Ama31	2	aagggcaccacaagaacgcgtggagcatgtggcttaatttgactcaacgcgggaaatcttaccgggtccggacacactgaggattgacaggcaatatcaattaaaagaatattattttaatatctctttttaatagtgttaaatatgctagtcctttcatgattatgtgataggtggtgcatggccgttcttagttcgtggagtgatctgtctgcttaattgcgtttcactaagggcccataaattcaaggtacgttagctattgtttccctattgaccccttatattcttataagcgcgtgtctttatgggtttaaacattgcgcatgctgttgggtcctgaaagcaacgaacgtgaccgcaacgtcttgttgcctttatcttgttatatatctatta…	32.4	129.74999	2011-09-01	0-200	yes
AF102227	Globigerinella	siphonifera	CAG.sII2A	Not Available	gcactacaagagcgtggagcatgtggcttaatttgactcaacgcggggaatcttaccgggtccggacacactgaggattgacagacaattgtctttttgtcaaatttaaagacaaaagataacagatctttcatgattatgtgatgggtggtgcatggccgttcttagttcgtggagtgatctgtctgcttaattgcgtttcaaatatattttattatataacgagtctacaaaggagtggttcattaacagacaatcatatctttgagcgtctggaatctactctatttggctcaattgaacgcaacggacgtgatcgcgagtccttgttgaacttcagtatatattgactatccccgtaggaagggattggcaataattgaatgttcgctttctatt…	33.383330000000001	-118.43333	NA	0-100	yes
AF102228	Globigerinella	siphonifera	CAG.sII6B	Not Available	gcactacaagagcgtggagcatgtggcttaatttgactcaacgcggggaatcttaccgggtccggacacactgaggattgacagacaattgtccttttggcttaaaagacaaaagataacagatctttcatgattatgtgatgggtggtgcatggccgttcttagttcgtggagtgatctgtctgcttaattgcgtttcaaatatactttttttacaacgagtctacaaaggagtggttcagttacaacagacaattaattcttgtgttttgaacgtttggaatgtactctatttggctcaattgaacgcaacggacgtgatcgcaagtccttgttgaacttcagtatatattgactttccccgtaggaagggattgccaataattgaatgttcgcttt…	33.383330000000001	-118.43333	NA	0-100	yes
AF102229	Orbulina	universa	CA-Ouni3A	Not Available	ggcaccacaagcgcgtggagcatgtggcttaatttgactcaacgcgggaaatcttactagatcaggacactttgaggattgacagacagttataccgaactacgaataatgaatggtccagggtaggcaaaaactaatagctcttttatgattatgtgataggtggtgcatggccgttcttagttcgtggagtgatctgtctgcttaattgcgtttcaaaacaactgatacacagagtcttggcacagttcagtttaatggcgtcgagtatctttgatttcgacagtagtccaactcggttcgccagggtctcttttgaacgcaacggacgtgatcgcaaccctttgttgagtgatgtcagcactctacgtctatcctagctcgttgatcgcaagtgag…	34.433329999999998	-120.43333	NA	0-100	yes
AF102230	Globigerinoides	elongatus	CAG.rub3B	Not Available	gcaccacaagcgcgtggagcatgtggcttaatttgactcaacacgggaaatcttaccgggtccggacataccgaggattgacagactgttaactgcaacacatgctgctaagttttaaacttaatagctctttcatgattatatgataggtggtgcatggccgttcttagttcgtggagtgatctgtctgcttaattgcgtttcaaaatctaaacctgagcgacaaggtgctgctatcgaaactgtctttgagtgtgaactataagtcttttgacttatgaccatcactctagacgtttatgttttggtgttggcccttgatgctcatttgaacgcaacggacgtgattgcaaccccttgttgagatttatccgatctctacgttcactgaaccacact…	34.433329999999998	-120.43333	NA	0-100	yes
AF250105	Globigerinita	glutinata	AG.glu	U	gcaccacaagaacgcgtggagcatgtggcttaatttgactcaacgcgggaaatcttaccgggtccggacacactgaggattgacaggtattatatagcgcgcttgcgcgtctattgttaaatatgctagtcctttcatgattatgtgataggtggtgcatggccgttcttagttcgtggagtgatctgtctgcttaattgcgtttcagataaggatctatattctttacagaagtgttgcgtagtgcatatgacccctcgttcgcgagtgcgtgtcttttcgcgctcgcacgctttttacattaggtcctgaaagcaacgaacgtgaccgcaacctcttgttgcctcatctccctacttttttgagcacttcggtgttgaataatttcattgaggcttt…	-14.61666	145.64999	NA	Not available	yes
AF250106	Globigerina	bulloides	CAG.bul6A	DS	gcaccacaagagcgtggagtatgtggcttaatttgactcaacgcggaaaagcttatctggtccggacacagtgaggattgacagacagttagacagaagtgaggttttggtaacaattgagagagttgaagttctttcatgatcttgtgagaggtggtgcatggccgttcttagttcgtgtagtgatatgtctgcctaatcgcgtcacgataacctattggtcgacaacccaattatcacaactgcagcataactccccttgggtgggcgaggctctgtgtaggatagacctctgaacagtacgcaacgaacgcgatcgtaatcccttgttgagtggccatcctgtaagctgctggattaggaacccagtggtattatctcagccacagattttctggt…	33.383330000000001	-118.43333	NA	0-100	yes
AF250107	Globigerina	bulloides	DSBulI	DS	gcaccacaagagcgtggagtatgtggcttaatttgactcaacgcggaaaagcttatctggtccggacgcagtgaggattgacagacagtttcaggagtggttcttggtaaacaattgagagagttgaagttctttcatgatcttgtgagaggtggtgcatggccgttcttagttcgtgtagtgatatgtctgcctaatcgcgtcacgataacctattggtcgacaacccaattatcacaactgcagcataactccccttgggtgggcgaggctctgtgtaggatagacctctgaacagtacgcaacgaacgcgatcgtaatcccttgttgagtggccatcctgtaagctgctggattaggaacccagtggtattatctcagccacagattttctggttg…	Not available	Not available	NA	0-10	yes
AF250108	Globigerina	bulloides	AA9BUL	DS	gcaccacaagagcgtggagtatgtggcttaatttgactcaacgcggaaaagcttatctggtccggacgcagtgaggattgacagacagtttcaggagtggttcttggtaaacaattgagagagttgaagttctttcatgatcttgtgagaggtggtgcatggccgttcttagttcgtgtagtgatatgtctgcctaatcgcgtcacgataacctattggtcgacaacccaattatcacaactgcagcataactccccttgggtgggcgaggctctgtgtaggatagacctctgaacagtacgcaacgaacgcgatcgtaatcccttgttgagtggccatcctgtaagctgctggattaggaacccagtggtattatctcagccacagattttctggttg…	-53.358330000000002	-58.335000000000001	NA	6	yes
AF250109	Globigerina	bulloides	DSBUL.cons	DS	gcaccacaagagcgtggagtatgtggcttaatttgactcaacgcggaaaagcttatctggtccggacgcagtgaggattgacagacagttagacagaagtggtttaggtaacaattgagagagttgaagttctttcatgatcttgtgagaggtggtgcatggccgttcttagttcgtgtagtgatatgtctgcctaatcgcgtcacgataacctattggtcgacaacccaattatcacaactgcagcataactccccttgggtgggcgaggctctgtgtaggatagacctctgaacagtacgcaacgaacgcgatcgtaatcccttgttgagtggccatcctgtaagctgctggattaggaacccagtggtattatctcagccacagattttctggttg…	Not available	Not available	NA	0-10	yes
AF250110	Globigerina	bulloides	AABul	DS	gcaccacaagagcgtggagtatgtggcttaatttgactcaacgcggaaaagcttatctggtccggacgcagtgaggattgacagacagttagacagaagtggtttaggtaacaattgagagagttgaagttctttcatgatcttgtgagaggtggtgcatggccgttcttagttcgtgtagtgatatgtctgcctaatcgcgtcacgataacctattggtcgacaacccaattatcacaactgcagcataactccccttgggtgggcgaggctctgtgtaggatagacctctgaacagtacgcaacgaacgcgatcgtaatcccttgttgagtggccatcctgtaagctgctggattaggaacccagtggtattatctcagccacagattttctggttg…	Not available	Not available	NA	0-10	yes
AF250111	Globigerina	bulloides	AA4BUL	DS	gcaccacaagagcgtggagtatgtggcttaatttgactcaacgcggaaaagcttatctggtccggacacagtgaggattgacagacagttggcaggagtggttcttggtaaaaacaaatgagagagttgaagttctttcatgatcttgtgagaggtggtgcatggccgttcttagttcgtgtagtgatatgtctgcctaatcgcgtcacgataacctattggtcgacaacccaattatcacaactgcagcataactccccttgggtgggcgaggctctgtgtaggatagacctctgaacagtacgcaacgaacgcgatcgtaatcccttgttgagtggccatcctgtaagctgctggatttgaaacccagtggtattatctcagccacagattttctgg…	-53.358330000000002	-58.335000000000001	NA	6	yes
AF250112	Turborotalita	quinqueloba	DSQUI	Not Available	gcaccacaagagcgtggagtatgtggcttaattcgactcaacgcgcaacaatttacttggtccgaacgctttggggnttgacagttattgtatagttctgatatgagaggtctttgtagtcaacgtgtaggtagttgtatattaaatatgaaagttcttttatgattatgtgataggtggtgcatggccgtccttaattcgtggagtgatttgtctgcttaattgcgcattgcaaattgtaattgatcttttaccagtctcgttccgattgatgttgtgaatattgtagaatattgttgtcgtcgagtcataattgccactacgtctggtccttcgggcagaatagtccttatgcttgtctacacaaaattctccacaatgttgtagccatacttgatt…	Not available	Not available	NA	0-10	yes
AF250113	Turborotalita	quinqueloba	AA28QUI	Not Available	gcaccacaagagcgtggagtatgtggcttaattcgactcaacgcgcaacaatttacttggtccgaacgctttggggattgacagttattgtatagttctgatatgagaggtctttgtagtcaacgtgtaggtagttgtatattaaatatgaaagttcttttatgattatgtgataggtggtgcatggccgtccttaattcgtggagtgatttgtctgcttaattgcgcattgcaaattgtaattgatcttttaccagtctcgttccgattgatgttgtgaatattgtagaatattgttgtcgtcgagtcataattgccactacgtctggtccttcgggcagaatagtccttatgcttgtctacacaaaattctccacaatgttgtagccatacttgatt…	-55.234990000000003	-60.278329999999997	NA	6	yes
AF250114	Turborotalita	quinqueloba	DSBQUI	Not Available	gcaccacaagagcgtggagtatgtggcttaattcgactcaacgcgcaacaatttacttggtccgaacgctttgaggattgacagttattgtatagttctgatatgggtggtatttgtagtcaacgtgtaggtagttgtatattaaatatgaaagttcttttatgattatgtgataggtggtgcatggccgtccttaattcgtggagtgatttgtctgcttaattgcgcattgcaaattgtaattgatcttttaccagtctcgttctgatttatgttgtaatattgtagaatattgttgtcgtcgagtcattattgccactacgtctggtcctttgggggcagaatagtgttgtatattttgtcttgtcaacacaaaattcttcacaatattgtagccgt…	Not available	Not available	NA	0-10	yes
AF250115	Turborotalita	quinqueloba	AA10QUI	Not Available	gcaccacaagagcgtggagtatgtggcttaattcgactcaacgcgcaacaatttacttggtccgaacgctttgaggattgacagttattgtatagttctgatatgggtggtatttgtagtcaacgtgtaggtagttgtatattaaatatgaaagttcttttatgattatgtgataggtggtgcatggccgtccttaattcgtggagtgatttgtctgcttaattgcgcattgcaaattgtaattgatcttttaccagtctcgttctgatttatgttgtaatattgtagaatattgttgtcgtcgagtcattattgccactacgtctggtcctttgggcagaatagtgttgtatattttgtcttgtcaacacaaaattcttcacaatattgtagccgtac…	-53.358330000000002	-58.335000000000001	NA	6	yes
AF250116	Turborotalita	quinqueloba	A115QUI	Not Available	gcaccacaagagcgtggagtatgtggcttaattcgactcaacgcgcaataacttacttggtccgaacgctttgaggattgacagtttctggtacaatgtgcggcttgtttgttacaactacgaatgattcgaattgttgtaaatatgacttggccggccttcgggtgtcttggatcggcgtatcaggtcgtacattgtattcaatgagaaagttcttttatgattatgtggtaggtggtgcatggccgtctttaattcgtggagtgatctgtctgcttaattgcgcattgcaaattgtaattgatctttgaacagatccgtctttttatgttgaatagtacgtacagtcagacccggttgggcatgtacggaaaggtcacatataaagtacggtctgct…	-14.61666	145.64999	NA	0-10	yes
AF250117	Neogloboquadrina	incompta	DS133PACR	Not Available	gcaccacaagaacgcgtggagcatgtggcttaatttgactcaacgcgggaaatcttaccaggtccggacacactgaggattgacaggaagtatcgtcttttgaattctttaaggacatgtcgtttttaatgacatcttttagatggatgattcgtgtaaatatgctagttctttcatgattatgtgataggtggtgcatggccgttcttagttcgtggagtgatctgtctgcttaattgcgtttcactaaggccccaaagttagcaaattatcaatcgttacagagtcgacccctcacctttgagtgcgcgtcctaacttgtagtacatggtgtaaatggatttgttttgggtacccagaaagcaacgaacgtgaccgcaacgtcttgttgtctctctt…	Not available	Not available	NA	0-10	yes
AF250118	Neogloboquadrina	incompta	AA1pac	Not Available	gcaccacaagaacgcgtggagcatgtggcttaatttgactcaacgcgggaaatcttaccaggtccggacacactgaggattgacaggaagtatcgtcttttgaattctttaaggatatgtcgtttttaatgacatcttttagatggatgattcgtgtaaatatgctagttctttcatgattatgtgataggtggtgcatggccgttcttagttcgtggagtgatctgtctgcttaattgcgtttcactaaggccccaaagttagcaaattatcaatcgttacagagtcgacccctcacctttgagtgcgcgtcctaacttgtagtacatggtgtaaatggatttgttttgggtacccagaaagcaacgaacgtgaccgcaacgtcttgttgtctctctt…	-53.358330000000002	-58.335000000000001	NA	6	yes
AF250119	Neogloboquadrina	pachyderma	AA11PACLIII	Not Available	gcaccacaagaacgcgtggagcatgtggcttaatttgactcaacgcgggaaatcttaccgggtccggacacactgaggattgacaggcaatatctcatggttattaacccggttattacattttgtttaatcggttattaagcatcgagtgttaaatatgctagtcctttcatgattatgtgataggtggtgcatggccgttcttagttcgtggagtgatctgtctgcttaattgcgtttcactaagggcccataaattcaaggtatgttagctatcgtcgctctatggaccccttatactcgatttcgctttaattagcgttatttgtttaataagcgcgcgtctttatttaaagagtttaaggacactgcgcatgctgttgggctctgaaagcaacg…	-55.023330000000001	-60.093330000000002	NA	6	yes
AF250120	Neogloboquadrina	pachyderma	AA40PACLIV	Not Available	gcaccacaagaacgcgtggagcatgtggcttaatttgactcaacgcgggaaatcttaccgggtccggacacactgaggattgacaggcaatatctcatgttaacggtaagtttacttaccgcttaacatcgagtgttaaatatgctagtcctttcatgattatgtgataggtggtgcatggccgttcttagttcgtggagtgatctgtctgcttaattgcgtttcactaagggcccataaattcaaggtatgttagctctcgtcgctctatggaccccttaactccaatattcttattgtgttaagcgcgtgtctttattttaagagttttaagacactgcgcatgctgttgggctctgaaagcaacgaacgtgaccgcaacgtcttgttgccttaaac…	-64.14	-67.62	NA	6	yes
AF387172	Globigerina	falconensis	LP73	DS	gcaccacaagagcgtggagcatgtggcttaatttgactcaacgcggaaaaacttaccaggtccggacacactgaggattgacagacggttaacgcccttcggggcaagagacaaaatttttggctctttcatgattatgtgataggtggtgcatggccgttcttagttcgtggagtgatctgtctgcccaatcgcgtttcataaatcttaagctcaaaaggcagtcttaccttcgggttgagttttgctgggagacttttgtgtgaacgcaacggacgtgattgcaaccccttgttgattggccatcacgtaagctcacttgtaatttattacagtgtggtattatcttagccattcccttttagttgtggagtgattaaccactctaaattgtaactc…	Not available	Not available	NA	0-10	yes
AF387173	Globigerinita	uvula	DS8	Not Available	gcaccacaagaacgcgtggagcatgtggcttaatttgactcaacgcgggaaatcttaccgggtccggacacactgaggattgacaggcaatatatgtgactcttcggagtttgcattgttaaatatgctagtcctttcatgattatgtgataggtggtgcatggccgttcttagttcgtggagtgatctgtctgcttaattgcgtttcaaattacttataaggtagcaatacgcgatgaagctttcaatagtcctcacggattcacttgagtctctcgcttcgctatcctttcgaatgcaacgaacgtgaccgcaacctcttgttgccttcgtttaacatcctgcagctcgctgtgggtactgagggcttcactcggtgactttgggctgagcaatcgg…	60.016660000000002	-11.966659999999999	NA	5	yes
AJ229077	Orbulina	universa	V17	DS	ttgatcgcaagtgagagttgggtgggcaaactcaggggacagcttcaactattcttcttcaaactagaggaaggttgcggcaataacaggtctgtgatgccctcagatgttctaggctgcacacgtgctacattgatcagcacaatgcgatacatttcgaaaggaaacatcggttttaaggtaacgtcgattacctaccgatagcacctggtccccagtggactgggcaatctcttctaaatgctggtaaggtacccacactcgagctatttaatcacacgcgggaggcacacacggttcaaatctcatttgcgactgttgccgccatgacgtatgcaacttgtcaattcttcgtggggatcgtcgattgcaactattcgactcgccacaactaggaat…	43.66666	7.25	1995-12-01	0-100	yes
AJ229078	Orbulina	universa	V24	DS	ttgatcgcaagtgagagttgggtgggcaaactcaggggacagcttcaactattcttcttcaaactagaggaaggttgtggcaataacaggtctgtgatgccctcagatgttctaggctgcacacgtgctacattgatcagcacaatgcgatacatttcgaaaggaaacatcggttttaaggtaacgtcgattgcctaccgatagcacctggtccccagtggactgggcaatctcttctaaatgctggtaaggtacccacactcgagctatttaatcacacgcgggaggcacacacggttcaaatctcatttgcgactgttgccgccatgacgtatgcaacttgtcaattcttcgtggggatcgtcgattgcaactattcgactcgccacaactaggaat…	43.66666	7.25	1995-12-01	0-100	yes
AJ229079	Orbulina	universa	V33	DS	ttgatcgcaagtgagagttgggtgggcaaactcaggggacagcttcaactattcttcttcaaactagaggaaggttgcggcaataacaggtctgtgatgccctcagatgttctaggctgcacacgtgctacattgatcagcacgatgcgatacatttcgaaaggaaacatcggttttaaggtaacgtcgattgcctaccgatagcacctggtccccagtggactgggcaatctcttctaaatgctggtaaggtacccacactcgagctatttaatcacacgcgggaggcacacacggttcaaatctcatttgcgactgttgccgccatgacgtatgcaacttgtcaattcttcgtggggatcgtcgattgcaactattcgactcgccacaactaggaat…	43.66666	7.25	1995-12-01	0-100	yes
AJ229080	Orbulina	universa	SD78	DS	ttgatcgcaagtgagagttgggtgggcaaactcaggggacagcttcaactattcttcttcaaactagaggaaggttgcggcaataacaggtctgtgatgccctcagatgttctaggctgcacacgtgctacattgatcagcacaatgcgatacatttcgaaaggaaacatcggttttaaggtaacgtcgattgcctaccgatagcacctggtccccagtggactgggcaatctcttctaaatgctggtaaggtacccacactcgagctatttaatcacacgcgggaggcacacacggttcaaatctcatttgcgactgttgccgccatgacgtatgcaacttgtcaattcttcgtggggatcgtcgattgcaactattcgactcgccacaactaggaat…	34.266660000000002	-119.93333	1998-02-21	0-100	yes
AJ229081	Orbulina	universa	SD79	DS	ttgatcgcaagtgagagttgggtgggcaaactcaggggacagcttcaactattcttcttcaaactagaggaaggttgcggcaataacaggtctgtgatgccctcagatgttctaggctgcacacgtgctacattgatcagcacaatgcgatacatttcgaaaggaaacatcggttttaaggtaacgtcgattgcctaccgatagcacctggtccccagtggactgggcaatctcttctaaatgctggtaaggtacccacactcgagctatttaatcacacgcgggaggcacacacggttcaaatctcatttgcgactgttgccgccatgacgtatgcaacttgtcaattcttcgtggggatcgtcgattgcaactattcgactcgccacaactaggaat…	34.266660000000002	-119.93333	1998-02-21	0-100	yes
AJ229082	Orbulina	universa	AG19	DS	ttgatcgcaagtgagagttgggtgggcaaactcaggggacagcttcaactattcttcttcaaactagaggaaggttgcggcaataacaggtctgtgatgccctcagatgttctaggctgcacacgtgctacattgatcagcacaatgcgatacatttcgaaaggaaacatcggttttaaggtaacgtcgattgcctaccgatagcacctggtccccagtggactgggcaatctcttctaaatgctggtaaggtacccacactcgagctatttaatcacacgcgggaggcacacacggttcaaatctcatttgcgactgttgccgccatgacgtatgcaacttgtcaattcttcgtggggatcgtcgattgcaactattcgactcgccacaactaggaat…	47.16666	-18.466660000000001	1997-09-01	0-200	yes
AJ229083	Orbulina	universa	A24	DS	ttgatcgcaagtaagagttgggtgggcaaactcaggggacagcttcaactattcttcttcaaactagaggaaggttgcggcaataacaggtctgtgatgccctcagatgttctaggctgcacacgtgctacattgatcagcacaatgcgatacatttcgaaaggaaacatcggttttaaggtaacgtcgattgcctaccgatagcacctggtcctcagtggactgggcaatctcttctaaatgctggtaaggtacccacactcgagctatttaatcacacgcgggaggcacacacggttcaaatctcatttgcgactgttgccgccatgacgtatgcaacttgtcaactcttcgtggggatcgtcgattgcaactattcgactcgccacaactaggaat…	47.16666	-18.466660000000001	1997-09-01	0-200	yes
AJ229084	Orbulina	universa	AG42	DS	ttgatcgcaagtgagagttgggtgggcaaactcaggggacagcttcaactattcttcttcaaactagaggaaggttgcggcaataacaggtctgtgatgccctcagatgttctaggctgcacacgtgctacattgatcagcacaatgcgatacatttcgaaaggaaacatcggttttaaggtaacgtcgattgcctaccgatagcacctggtccccagtggactgggcaatctcttctaaatgctggtaaggtacccacactcgagctatttaatcacacgcgggaggcacacacggttcaaatctcatttgcgactgttgccgccatgacgtatgcaacttgtcaattcttcgtggggatcgtcgattgcaactattcgactcgccacaactaggaat…	47.16666	-18.466660000000001	1997-09-01	0-200	yes
AJ229085	Orbulina	universa	A29	DS	ttgatcgcaagtaanagttgggtgggcaaactcaggggacagcttcaactattcttcttcaaactagaggaaggttgcggcaataacaggtctgtgatgccctcagatgttctaggctgcacacgtgctacattgatcagcacaatgcgatacatttcgaaaggaaacatcggttttaaggtaacgtcgattgcctaccgatagcacctggtccccagtggactgggcaatctcttctaaatgctggtaaggtacccacactcgagctatttaatcacacgcgggaggcacacacggttcaaatctcatttgcgactgttgccgccatgacgtatgcaacttgtcaattcttcgtggggatcgtcgattgcaactattcgactcgccacaactaggaat…	42.833329999999997	-19.95	1997-09-01	0-200	yes
AJ229086	Orbulina	universa	AG102	DS	ttgatcgcaatgagaggttgggtgggcaaactcaggggacagcttcaactattcttcttcaaactagaggaaggttgcggcaataacaggtctgtgatgccctcagatgttctaggctgcacacgtgctacattgatcagcacaatgcgatacatttcgaaaggaaacatcggttttaaggtaacgtcgattgcctaccgatagcacctggtccccagtggactgggcaatctcttctaaatgctggtaaggtacccacactcgagctatttaatcacacgcgggaggcacacacggttcaaatctcatttgcgactgttgccgccatgacgtatgcaacttgtcaattcttcgtggggatcgtcgattgcaactattcgactcgccacaactaggaat…	35.433329999999998	-19.516660000000002	1997-09-01	0-200	yes
AJ229087	Orbulina	universa	A136	DS	ttgatcgcaagtgagagttgggtgggcaaactcaggggacagcttcaactattcttcttcaaactagaggaaggttgcggcaataacaggtctgtgatgccctcagatgttctaggctgcacacgtgctacattgatcagcacaatgcgatacatttcgaaaggaaacatcggttttaaggtaacgtcgattgcctaccgatagcacctggtccccagtggactgggcaatctcttctaaatgctggtaaggtacccacactcgagctatttaatcacacgcgggaggcacacacggttcaaatctcatttgcgactgttgccgccatgacgtatgcaacttgtcaattcttcgtggggatcgtcgattgcaactattcgactcgccacaactaggaat…	24.133330000000001	-20.983329999999999	1997-09-01	0-200	yes
AJ229088	Orbulina	universa	A202	DS	ttgatcgcaagtagagttgggtgggcaaactcaggggacagcttcaactattcttcttcaaactagaggaaggttgcggcaataacaggtctgtgatgccctcagatgttctaggctgcacacgtgctacattgatcagcacaatgcgatacatttcgaaaggaaacatcggttttaaggtaacgtcgattgcctaccgatagcacctggtccccagtggactgggcaatctcttctaaatgctggtaaggtacccacactcgagctatttaatcacacgcgggaggcacacacggttcaaatctcatttgcgactgttgccgccatgacgtatgcaacttgtcaattcttcgtggggatcgtcgattgcaactattcgactcgccacaactaggaatg…	19.483329999999999	-20.010000000000002	1997-09-01	0-200	yes
AJ229089	Orbulina	universa	A229	DS	ttgatcgcaagtgagagttgggtgggcaaactcaggggacagcttcaactattcttcttcaaactagaggaaggttgcggcaataacaggtctgtgatgccctcagatgttctaggctgcacacgtgctacattgatcagcacaatgcgatacatttcgaaaggaaacatcggttttaaggtaacgtcgattgcctaccgatagcacctggtccccagtggactgggcaatctcttctaaatgctggtaaggtacccacactcgagctatttaatcacacgcgggaggcacacacggttcaaatctcatttgcgactgttgccgccatgacgtatgcaacttgtcaattcttcgtggggatcgtcgattgcaactattcgactcgccacaactaggaat…	10.91666	-20.86666	1997-09-01	0-200	yes
AJ229090	Orbulina	universa	A292	DS	ttgatcgcaagtaaaagttgggtgggcaaactcaggggacagcttcaactattcttcttcaaactagaggaaggttgcggcaataacaggtctgtgatgccctcagatgttctaggctgcacacgtgctacattgatcagcacaatgcgatacatttcgaaaggaaacatcggttttaaggtaacgtcgattgcctaccgatagcacctggtccccagtggactgggcaatctcttctaaatgctggtaaggtacccacactcgagctatttaatcacacgcgggaggcacacacggttcaaatctcatttgcgactgttgccgccatgacgtatgcaacttgtcaattcttcgtggggatcgtcgattgcaactattcgactcgccacaactaggaat…	2.8166600000000002	-24.15	1997-10-01	0-200	yes
AJ229091	Orbulina	universa	A325	DS	ttgatcgcaagtgagagttgggtgggcaaactcaggggacagcttcaactattcttcttcaaactagaggaaggttgcggcaataacaggtctgtgatgccctcagatgttctaggctgcacacgtgctacattgatcagcacaatgcgatacatttcgaaaggaaacatcggttttaaggtaacgtcgattgcctaccgatagcacctggtccccagtggactgggcaatctcttctaaatgctggtaaggtacccacactcgagctatttaatcacacgcgggaggcacacacggttcaaatctcatttgcgactgttgccgccatgacgtatgcaacttgtcaattcttcgtggggatcgtcgattgcaactattcgactcgccacaactaggaat…	0.76666000000000001	-25.65	1997-10-01	0-200	yes
AJ229092	Orbulina	universa	A327	DS	tgattcgcaagtaagagttgggtgggcaaactcaggggacagcttcaactattcttcttcaaactagaggaaggttgcggcaataacaggtctgtgatgccctcagatgttctaggctgcacacgtgctacattgatcagcacaatgcgatacatttcgaaaggaaacatcggttttaaggtaacgtcgattgcctaccgatagcacctggtccccagtggactgggcaatctcttctaaatgctggtaaggtacccacactcgagctatttaatcacacgcgggaggcacacacggttcaaatctcatttgcgactgttgccgccatgacgtatgcaacttgtcaattcttcgtggggatcgtcgattgcaactattcgactcgccacaactaggaat…	0.76666000000000001	-25.65	1997-10-01	0-200	yes
AJ229093	Orbulina	universa	A492	DS	ttgatcgcaagtgagagttgggtgggcaaactcaggggacagcttcaactattcttcttcaaactagaggaaggttgcggcaataacaggtctgtgatgccctcagatgttctaggctgcacacgtgctacattgatcagcacaatgcgatacatttcgaaaggaaacatcggttttaaggtaacgtcgattgcctaccgatagcacctggtccccagtggactgggcaatctcttctaaatgctggtaaggtacccacactcgagctatttaatcacacgcgggaggcacacacggttcaaatctcatttgcgactgttgccgccatgacgtatgcaacttgtcaattcttcgtggggatcgtcgattgcaactattcgactcgccacaactaggaat…	-31.62	-44.869990000000001	1997-10-01	0-200	yes
AJ229094	Orbulina	universa	B257	DS	atgatcgcaagtgagggttgtgtagtcaaactcgggggacagctaaactataacttactcaaaccagaggaaggttgcggcaataacaggtctgtgatgccctcagatgtcctaggctgcacacgtgctacattgatcagcacaacccgtacatttcgaaaagaagcatcggttgagcggtacgagaggttcattcttttcgttattgcttccgatagcgcctggtctgcaaggtctaggtaatctcttcaaaatgctggtaaggtaaccaaactgagcgcattaaacacacgcggggggtaacaacggttcaaaactttgcgactaatgccacccagacgtatgcaacttgtcaattcttcgcggggaccgatgattgtaactattcgtcgtgttctc…	32.149650000000001	-64.552660000000003	NA	0-100	yes
AJ229095	Orbulina	universa	B250	DS	gtgtagtcaaactcgggggacagctaaactataacttactcaaaccagaggaaggttgcggcaataacaggtctgtgatgccctcagatgtcctaggctgcacacgtgctacattgatcagcacaacccgtacatttcgaaaagaagcatcggttgagcggtacgagaggttcattcttttcgttattgcttccgatagcgcctggtctgcaaggtctaggtaatctcttcaaaatgctggtaaggtaaccaaactgagcgcattaaacacacgcggggggtaacaacggttcaaaactttgcgaactaatgccacccagacgtatgcaacttgtcaattcttcgcggggaccgatgattgtaactattcgtcgtgttctcaactaggaatgccttgta…	32.149650000000001	-64.552660000000003	NA	0-100	yes
AJ229096	Orbulina	universa	A379	DS	atgatcgcaagtaagggttgtgtagtcaaactcgggggacagctaaactataacttactcaaaccagaggaaggttgcggcaataacaggtctgtgatgccctcagatgtcctaggctgcacacgtgctacattgatcagcacaacccgtacatttcgaaaagaagcatcggttgagcggtacgagaggttcattcttttcgttattgcttccgatagcgcctggtctgcaaggtctaggtaatctcttcaaaatgctggtaaggtaaccaaactgagcgcattaaacacacgcggggggtaacaacggttcaaaactttgcgactaatgccacccagacgtatgcaacttgtcaattcttcgcggggaccgatgattgtaactattcgtcgtgttctc…	-12.86666	-30.704989999999999	1997-10-01	0-200	yes
AJ229097	Orbulina	universa	A438	DS	atgatcgcaagtaagggttgtgtagtcaaactcgggggacagctaaactataacttactcaaaccagaggaaggttgcggcaataacaggtctgtgatgccctcagatgtcctaggctgcacacgtgctacattgatcagcacaacccgtacatttcgaaaagaagcatcggttgagcggtacgagaggttcattcttttcgttattgcttccgatagcgcctggtctgcaaggtctaggtaatctcttcaaaatgctggtaaggtaaccaaactgagcgcattaaacacacgcggggggtaacaacggttcaaaactttgcgactaatgccacccagacgtatgcaacttgtcaattcttcgcggggaccgatgattgtaactattcgtcgtgttctc…	-23.899989999999999	-37.283329999999999	1997-10-01	0-200	yes
AJ229098	Orbulina	universa	GH2	DS	ttttgcgttacggagacaaactcgggggacagcttcaatcaattttctcaaacgagaggaaggttgcggcaataacaggtctgtgatgccctcagatgtcctgggccgcacacgtgctacattgatcagcgcagtgcgtcttttttccaatgaaacatcggtctggccgtttttaacagtcctgtacggttttgcaatggctactgatagtgtctggtgttcaacacactgggcaatctcttgaaaatactgatagaatacccaactcgagcaaatctactacacgctggaggcacaacggtccaagggcttatcccttgcgaccggtgcagccaatgacgtatgcaacttgtcaactctacgtggggatagtcgcctgaaattcttcgactcgttcta…	17.350000000000001	-69.683329999999998	NA	0-200	yes
AJ229099	Orbulina	universa	A47	DS	cggaacgcttttgcgttacggagacaaactcgggggacagcttcaatcaattttctcaaacgagaggaaggttgcggcaataacaggtctgtgatgccctcagatgtcctgggccgcacacgtgctacattgatcagcgcagtgcgtcttttttccaatgaaacatcggtctggccgtttttaacagtcccgtacggttttgcaatggctactgatagtgtctggtgttcaacacactgggcaatctcttgaaaatactgatagaatacccaactcgagcaaatctactacacgctggaggcacaacggtccaagggcttatcccttgcgactggtgcagccaatgacgtatgcaacttatcaactctacgtggggatagtcgcctgaaattcttcgac…	38.700000000000003	-20	1997-09-01	0-200	yes
AJ229100	Orbulina	universa	A69	DS	cggaacgcttttgcgttacggagacaaactcgggggacagcttcaatcaattttctcaaacgagaggaaggttgcggcaataacaggtctgtgatgccctcagatgtcctgggccgcacacgtgctacattgatcagcgcagtgcgtcttttttccaatgaaacatcggtctggccgtttttaacagtcccgtacggttttgcaatggctactgatagtgtctggtgttcaacacactgggcaatctcttgaaaatactgatagaatatccaactcgagcaaatctactacacgctggaggcacaacggtccaagggcttatcccttgcgactggtgcagccaatgacgtatgcaacttatcaactctacgtggggatagtcgcctgaaattcttcgac…	35.433329999999998	-19.516660000000002	1997-09-01	0-200	yes
AJ229101	Orbulina	universa	AG103	DS	cggaacgcttttgcgttacggagacaaactcgggggacagcttcaatcaattttctcaaacgagaggaaggttgcggcaataacaggtctgtgatgccctcagatgtcctgggccgcacacgtgctacattgatcagcgcagtgcgtcttttttccaatgaaacatcggtctggccgtttttaacagtcccgtacggttttgcaatggctactgatagtgtctggtgttcaacacactgggcaatctcttgaaaatactgatagaatacccaactcgagcaaatctactacacgctggaggcacaacggtccaagggcttatcccttgcgactggtgcagccaatgacgtatgcaacttatcaactctacgtggggatagtcgcctgaaattcttcgac…	35.433329999999998	-19.516660000000002	1997-09-01	0-200	yes
AJ229102	Orbulina	universa	A102	DS	cggaacgcttttgcgttacggagacaaactcgggggacagcttcaatcaattttctcaaacgagaggaaggttgcggcaataacaggtctgtgatgccctcagatgtcctgggccgcacacgtgctacattgatcagcgcagtgcgtcttttttccaatgaaacatcggtctggccgtttttaacagtcccgtacggttttgcaatggctactgatagtgtctggtgttcaacacactgggcaatctcttgaaaatactgatagaatacccaactcgagcaaatctactacacgctggaggcacaacggtccaagggcttatcccttgcgactggtgcagccaatgacgtatgcaacttatcaactctacgtggggatagtcgcctgaaattcttcgac…	32.299999999999997	-17.233329999999999	1997-09-01	0-200	yes
AJ229103	Orbulina	universa	A293	DS	cggaacgctttttgcgttacggagacaaactcgggggacagcttcaatcaattttctcaaacgagaggaaggttgcggcaataacaggtctgtgatgccctcagatgtcctgggccgcacacgtgctacattgatcagcgcagtgcgtcttttttccaatgaaacatcggtctggccgtttttaacagtcctgtacggttttgcaatggctactgatagtgtctggtgttcaacacactgggcaatctcttgaaaatactgatagaatacccaactcgagcaaatctactacacgctggaggcacaacggtccaagggcttatcccttgcgactggtgcagccaatgacgtatgcaacttgtcaactctacgtggggatagtcgcctgaaattcttcga…	2.8166600000000002	-24.15	1997-10-01	0-200	yes
AJ229104	Orbulina	universa	A333	DS	cggaacgcttttgcgttacggagacaaactcgggggacagcttcaatcaattttctcaaacgagaggaaggttgcggcaataacaggtctgtgatgccctcagatgtcctgggccgcacacgtgctacattgatcagcgcagtgcgtcttttttccaatgaaacatcggtctggccgtttttaacagtcctgtacggttttgcaatggctactgatagtgtctggtgttcaacacactgggcaatctcttgaaaatactgatagaatacccaactcgagcaaatctactacacgctggaggcacaacggtccaagggcttatcccttgcgactggtgcagccaatgacgtatgcaacttgtcaactctacgtggggatagtcgcctgaaattcttcgac…	-4.7833300000000003	-27.36666	1997-10-01	0-200	yes
AJ229105	Orbulina	universa	A399	DS	cggaacgcttttgcgttacggagacaaactcgggggacagcttcaatcaattttctcaaacgagaggaaggttgcggcaataacaggtctgtgatgccctcagatgtcctgggccgcacacgtgctacattgatcagcgcagtgcgtcttttttccaatgaaacatcggtctggccgtttttaacagtcctgtacggttttgcaatggctactgatagtgtctggtgttcaacacactgggcaatctcttgaaaatactgatagaatacccaactcgagcaaatctactacacgctggaggcacaacggtccaagggcttatcccttgcgactggtgcagccaatgacgtatgcaacttgtcaactctacgtggggatagtcgcctgaaattcttcgac…	-16.683330000000002	-32.35	1997-10-01	0-200	yes
AJ229106	Orbulina	universa	A440	DS	cgaaacgcttttgcgttacggagacaaactcgggggacagcttcaatcaattttctcaaacgagaggaaggttgcggcaataacaggtctgtgatgccctcagatgtcctgggccgcacacgtgctacattgatcagcgcagtgcgtcttttttccaatgaaacatcggtctggccgtttttaacagtcctgtacggttttgcaatggctactgatagtgtctggtgttcaacacactgggcaatctcttgaaaatactgatagaatacccaactcgagcaaatctactacacgctggaggcacaacggtccaagggcttatcccttgcgactggtgcagccaatgacgtatgcaacttgtcaactctacgtggggatagtcgcctgaaattcttcgac…	-23.899989999999999	-37.283329999999999	1997-10-01	0-200	yes
AJ229107	Orbulina	universa	A463	DS	nggaacgctttttgcgttacggagacaaactcgggggacagcttcaatcaattttctcaaacgagaggaaggttgcggcaataacaggtctgtgatgccctcagatgtcctgggccgcacacgtgctacattgatcagcgcagtgcgtcttttttccaatgaaacatcggtctggccgtttttaacagtcctgtacggttttgcaatggctactgatagtgtctggtgttcaacacactgggcaatctcttgaaaatactgatagaatacccaactcgagcaaatctactacacgctggaggcacaacggtccaagggcttatcccttgcgactggtgcagccaatgacgtatgcaacttgtcaactctacgtggggatagtcgcctgaaattcttcga…	-27.683330000000002	-40.966659999999997	1997-10-01	0-200	yes
AJ229108	Orbulina	universa	A465	DS	gggaacgctttttgcgttacggagacaaactcgggggacagcttcaatcaattttctcaaacgagaggaaggttgcggcaataacaggtctgtgatgccctcagatgtcctgggccgcacacgtgctacattgatcagcgcagtgcgtcttttttccaatgaaacatcggtctggccgtttttaacagtcctgtacggttttgcaatggctactgatagtgtctggtgttcaacacactgggcaatctcttgaaaatactgatagaatacccaactcgagcaaatctactacacgctggaggcacaacggtccaagggcttatcccttgcgactggtgcagccaatgacgtatgcaacttgtcaactctacgtggggatagtcgcctgaaattcttcga…	-27.683330000000002	-40.966659999999997	1997-10-01	0-200	yes
AJ229109	Orbulina	universa	A495	DS	cggaacgcttttgcggttacggaagacaaactcggggnacagcttcaatcaattttctcaaacgagaggaaggttgcggcaataacaggtctgtgatgccctcagatgtcctgggccgcacacgtgctacattgatcagcgcagtgcgtcttttttccaatgaaacatcggtctggccgtttttaacagtcctgtacggttttgcaatggctactgatagtgtctggtgttcaacacactgggcaatctcttgaaaatactgatagaatacccaactcgagcaaatctactacacgctggaggcacaacggtccaagggcttatcccttgcgactggtgcagccaatgacgtatgcaacttgtcaactctacgtggggatagtcgcctgaaattcttcg…	-31.62	-44.869990000000001	1997-10-01	0-200	yes
AJ251212	Globigerinella	siphonifera	Not Available	Not Available	ttaccgggtccggacacactgaggattgacagacaattgtccttttggcttaaaagacaaaagataacagatctttcatgattatgtgatgggtggtgcatggccgttcttagttcgtggagtgatctgtctgcttaattgcgtttcaaatatactttttttacaacgagtctacaaaggagtggttcagttacaacagacaattaattcttgtgttttgaacgtttggaatgtactctatttggctcaattgaacgcaacggacgtgatcgcaagtccttgttgaacttcagtatatattgactttccccgtaggaagggattgccaataattgaatgttcgctttctattggtgtgtgatctcaaaattgcatgtatttgtgatggcgagtgatcta…	Not available	Not available	1997-09-17	0-175	yes
AJ251213	Globigerinella	calida	Not Available	Not Available	gggcccggacatactgaggattgacagacatcaccacgtctttttgtccttaaaaagacaaaagataacagatctttcatgattatgtggtgggtggtgcatggccgttcttagttcgtggagtgatctgtctgcttaattgcgtttcaaatgtatttttgatttctcaaacgagtctacgaagatgtctattcataacaagcacttcatttatgatttgtttggaatacgactctttcggctcaattgaacgcaacggacgtgattgcaagtccttgttgaacttctatacatatcatttacattcttaactgagtgtatctaagataatagagttcgctttctattggtgacgggatctccaatcactttcgagtgagagtgagtgatctaatcctt…	15.15	-21	1999-05-24	0-175	yes
AJ272474	Globorotalia	truncatulinoides	A482	1	gggaatcttaccgggtccggacacactgaggattgacagacggttattgacttatctaagcgctctaatagattttattctattaaacgctattaacacctttacacaaagatgctagtcctttcatgatcgtttgataggtggtgcatggccgttcttagttcgtggagtgatctgtctgcctaattgcgtttcactaaggtcccattcatcatacgtatgaatagcgtcttaactcacttttaccgctacctatttgtagtaagcgctcatactattgggaccggaatgcaacgagcgcgactgcaccacctaattgccccttatctaccattaattactttatattaaccgccctgtacgggcaccggggccttacctttactgaaactagctgga…	-27.683330000000002	-40.966659999999997	1997-10-01	0-200	yes
AJ272475	Globorotalia	truncatulinoides	Vf4	2	gggaatcttaccgggtccggacacactgaggattgacagacggttattgacttatactcgcttaatggctttaagctgttaaacgtttaacacctttacacaaagatgctagtcctttcatgatcgtttgataggtggtgcatggccgttcttagttcgtggagtgatctgtctgcctaattgcgtttcactaaggtcccattcttcatacgtatgaatagcgtcttaactcacttttaccgctacctatttgtagtaagcgctcatactattgggaccggaatgcaacgagcgcgactgcaccacctaattgccccttatctaccattaattactttattaaccgccctgtacgggcaccggggccttacctttactgaaactagctggaccgctgct…	43.66666	7.25	1995-12-01	0-100	yes
AJ272476	Globorotalia	truncatulinoides	Ag320	3	gggaatcttaccgggtccggacacactgaggattgacagacggttattgacttaaacccgtttaatagatttttaatctgtttaacacttaacacctttacacaaagatgctagtcctttcatgatcgtttgataggtggtgcatggccgttcttagttcgtggagtgatctgtctgcctaattgcgtttcactaaggtcccattcttcatacgtatgaatagcgtcttaactcactcttaccgctacctatttgtagtaagcgctcatactattgggaccggaatgcaacgagcgcgactgcaccacctaattgccccttatctaccattaactactattaaccgccctgtatgggcaccggggccttacctttactgaaactagctggaccgctgct…	Not available	Not available	NA	0-200	yes
AJ272477	Globorotalia	truncatulinoides	A597	4	gggaatcttaccgggtccggacacactgaggattgacagacggttattgacttaaacccgtttaatagatttttaatctgtttaacacttaacacctttacacaaagatgctagtcctttcatgatcgtttgataggtggtgcatggccgttcttagttcgtggagtgatctgtctgcctaattgcgtttcactaaggtcccattcttcatacgtatgaatagcgtcttaactcacttttaccgctacctatttgtagtaagcgctcatactattgggaccggaatgcaacgagcgcgactgcaccacctaattgccccttatctaccattaactactatttaccgccctgtatgggcaccggggccttacctttactgaaactagctggaccgctgct…	-46.05	-56.7	NA	0-200	yes
AJ390558	Globigerinella	siphonifera	Not Available	Not Available	tccctagtaaccctagtgcgattgtagttgagccttgccatttatgcaagtgtcaattctcagtggggacagacatttgataattctttgtctcgttcttaactaggaatgccttgtacgggtcttggttcaacagaccacccggaatacgtccctgccctttgtacacaccgcccgtcgctcttaccgatgactttccctgtgagtttgaaggactggtggttgcatrgactattggaaattctgtc	18.8	-21	1999-05-25	0-175	yes
AJ390559	Globigerinella	siphonifera	Not Available	Not Available	gggattgccaataattgaatgttcgctttctattggtgtgtgatctcaaaattgcatgtatttgtgatggcgagtgatctaatcccttaggaaaacttgggcgaccgctgtaatacttctctttaaaacagaggcaggttgcggcaataacaggtctgtgatgccctcagatgtcccgggccgcacacgtgctacattgattagcgcagtgcgcatactttcaatatgatacattggattggtggtgaattgttggccccgtctaatactgtcctgtctgagaaggctgggtaatcaattgtaagtgctggttcctactcccgttgagcattttaataatggcctctctacatccctagtaaccctagtgcgattgtagttgagccttgccatttatgc…	47.45	-19.649989999999999	1999-06-02	0-175	yes
AJ390560	Globigerinella	siphonifera	Not Available	Not Available	gggattgccaataattgaatgttcgctttctattggtgtgtgatctcaaaattgcatgtatttgtgatggcgagtgatctaatcccttaggaaaacttgggcgaccgctgtaatacttctctttaaaacagaggcaggttgcggcaataacaggtctgtgatgccctcagatgtcccgggccgcacacgtgctacattgattagcgcagtgcgcatactttcaatatgatacattggattggtggtgaattgttggccccgtctaatactgtcctgtctgagaaggctgggtaatcaattgtaagtgctggttcctactcccgttgagcattttaataatggcctctctacatccctagtaaccctagtgcgattgtagttgagccttgccatttatgc…	22.91666	-21	1999-06-28	0-175	yes
AJ390561	Globigerinella	siphonifera	Not Available	Not Available	tgtgatgccctcagatgtcccgggccgcacacgtgctacattgattagcgcagtgcgcatactttcaatatgatacattggattggtggtgaattgttggccccgtctaatactgtcctgtctgagaaggctgggtaatcaattgtaagtggtggttcctactcccgttgagcattttaataatggcctctctacatccctagtaaccctagtgcgattgtagttgagccttgccatttatgcaagtgtcaattctcagtggggacagacatttgataattctttgtctcgttcttaactaggaatgccttgtacgggtcttggttcaacagaccacccggaatacgtccctgccctttgtacacaccgcccgtcgctcttaccgatgactttccctg	47.45	-19.649989999999999	1999-06-02	0-175	yes
AJ390562	Globigerinella	siphonifera	Not Available	Not Available	ttgcatgtatttgtgatggcgagtgatctaatcccttaggaaaacttgggcgaccgctgtaatacttctctttaaaacagaggcaggttgcggcaataacaggtcttgtgatgccctcagatgtcccgggccgcacacgtgctacattgattagcgcagtgcgcatactttcaatatgatacattggattggtggtgaattgttggccccgtctaatactgtcctgtctgagaaggctgggtaatcaattgtaagtgctggttcctactcccgttgagcattttaataatggcctctctacatccctagtaaccctagtgcgattgtagttgagccttgccatttatgcaagtgtcaattctcagtggggacagacatttgataattctttgtctcgtt…	15.15	-21	1999-05-24	0-175	yes
AJ390563	Globigerinella	siphonifera	Not Available	Not Available	tgtaatacttctctttaaaacagaggcaggttgcggcaataacaggtctgtgatgccctcagatgtcccgggccgcacacgktgctacattgattagcgcagtgcgcatactttcaatatgatacattggattggtggtgaattgttggccccgtctaatactgtcctgtctgagaaggctgggtaatcaattgtaagtgctggttcctactcccgttgagcattttaataatggcctctctacatccctagtaaccctagtgcgattgtagttgagccttgccatttatgcaagtgtcaattctcagtggggacagacatttgataattctttgtctcgttcttaactaggaatgccttgtacgggtcttggttcaacagaccacccggaatacgtcc…	15.15	-21	1999-05-24	0-175	yes
AJ390564	Globigerinella	siphonifera	Not Available	Not Available	cgtaggaagggattggcaataattgaatgttcgctttctattaggtgtgtatatatagtctcaaaattacatgtatttgtaatggcgagtaatatttatactatcctgtaggaaaactcgggcgaccgctgtaatatttctctttaaaacagaggaagattgcggcaataacaggtctgtgatgccctcagatgtcccgggccgcacacgtgctacattgattagcgcagtgcgcatactttcaatatgatacattagattggattgttctgttgagctccatctaatactatccggcttgagaaggctgggtaatcaattgtaagtgctggttcctcctcccgttgagcattttaataatggcctctctacatccctagcaatatgcctagtgcgatt…	32.149650000000001	-64.552660000000003	1996-04-01	0-175	yes
AJ390565	Globigerinella	siphonifera	Not Available	Not Available	cgtaggaagggattggcaataattgaatgttcgctttctattaggtgtgtatatatagtctcaaaattacatgtatttgtaatggcgagtaatatttatactatcctgtaggaaaactcgggcgaccgctgtaatatttctctttaaaacagaggaagattgcggcaataacaggtctgtgatgccctcagatgtcccgggccgcacacgtgctacattgattagcgcagtgcgcatactttcaatatgatacattagattggattgttctgttgagctccatctaatactatccggcttgagaaggctgggtaatcaattgtaagtgctggttcctcctcccgttgagcattttaataatggcctctctacatccctagcaatatgcctagtgcgatt…	43.66666	7.25	1995-12-01	0-100	yes
AJ390566	Globigerinella	siphonifera	Not Available	Not Available	ttcgctttctattaggtgtgtatatatagtctcaaaattacatgtatttgtaatggcgagtaatatttatactatcctgtaggaaaactcgggcgaccgctgtaatatttctctttaaaacagaggaagattgcggcaataacaggtctgtgatgccctcagatgtcccgggccgcacacgtgctacattgattagcgcagtgcgcatactttcaatatgatacattagattggattgttctgttgagctccatctaatactatccggcttgagaaggctgggtaatcaattgtaagtgctggttcctcctcccgttgagcattttaataatggcctctctacatccctagcaatatgcctagtgcgattgtagttgagccttgccatttatgcaagtg…	47.45	-19.649989999999999	1999-06-02	0-175	yes
AJ390567	Globigerinella	siphonifera	Not Available	Not Available	tttctattaggtgtgtatatatagtctcaaaattacatgtatttgtaatggcgagtaatatttatactatcctgtaggaaaactcggggcgaccgctgtaatatttctctttaaaacagaggaagattgcggcaataacaggtctgtgatgccctcagatgtcccgggccgcacacgtgctacattgattagcgcagtgcgcatactttcaatatgatacattagattggattgttctgttgagctccatctaatactatccggcttgagaaggctgggtaatcaattgtaagtgctggttcctcctcccgttgagcattttaataatggcctctctacatccctagcaatatgcctagtgcgattgtagttgagccttgccatttatgcaagtgtcaa…	34.549990000000001	-20.68	1999-05-29	0-175	yes
AJ390568	Globigerinella	siphonifera	Not Available	Not Available	gctttctattaggtgtgtatatatagtctcaaaattacatgtatttgtaatggcgagtaatatttatactatcctgtaggaaaactcgggcgaccgctgtaatatttctctttaaaacagaggaagattgcggcaataacaggtctgtgatgccctcagatgtcccgggccgcacacgtgctacattgattagcgcagtgcgcatactttcaatatgatacattagattggattgttctgttgagctccatctaatactatccggcttgagaaggctgggtaatcaattgtaagtgctggttcctcctcccgttgagcattttaataatggcctctctacatccctagcaatatgcctagtgcgattgtagttgagccttgccatttatgcaagtgtca…	38.700000000000003	-20	1997-09-21	0-175	yes
AJ390569	Globigerinella	siphonifera	Not Available	Not Available	aataacaggtctgtgatgccctcagatgtcccgggccgcacacgtgctacattgattagcgcagtgcgcatactttcaatatgatacattagattggattgttctgttgagctccatctaatactatccggcttgagaaggctgggtaatcaattgtaagtgctggttcctcctcccgttgagcattttaataatggcctctctacatccctagcaatatgcctagtgcgattgtagttgagccttgccatttatgcaagtgtcaattctcagtggggacagacatttgataattctttgtctcgttcttaactaggaatgccttgtacgggtcttggttcaacagaccacccggaatacgtccctgccctttgtacacaccgcccgtcgctcttaccg…	38.020000000000003	-20	1999-05-30	0-175	yes
AJ390570	Globigerinella	siphonifera	Not Available	Not Available	cgtaggaagggattgccaataattgaatgttcgctttctattaggtgtgtatatatagtctcaaaattacatgtatttgtaatggcgagtaatatttactatcctgtaggaaaactcgggcgaccgctgtaatatttctctttaaaacagaggaagattgcggcaataacaggtctgtgatgccctcagatgtcccgggccgcacacgtgctacattgattagcgcagtgcgcatactttcaatatgatacattagattggattgttctgttgagctccatctaatactatccggcttgagaaggctgggtaatcaattgtaagtgctggttcctcctcccgttgagcattttaataatggcctctctacatccctagcaatatgcctagtgcgattgt…	0.06	-16.69999	1999-05-20	0-175	yes
AJ390571	Globigerinella	siphonifera	Not Available	Not Available	tttgtaatggcgagtaatatttactatcctgtaggaaaactcgggcgaccgctgtaatatttctctttaaaacagaggaagattgcggcaataacaggtctgtgatgccctcagatgtcccgggccgcacacgtgctacattgattagcgcagtgcgcatactttcaatatgatacattagattggattgttctgttgagctccatctaatactatccggcttgagaaggctgggtaatcaattgtaagtgctggttcctcctcccgttgagcattttaataatggcctctctacatccctagcaatatgcctagtgcgattgtagttgagccttgccatttatgcaagtgtcaattctcagtggggacagacatttgataattctttgtctcgttctt…	0.06	-16.69999	1999-05-20	0-175	yes
AJ390572	Globigerinella	siphonifera	Not Available	Not Available	ggtgtgtatatatagtctcaaaattacatgtatttgtaatggcgagtaatatttatactatcctgtaggaaaactcggggcgaccgctgtaatatttctctttaaaacagaggaagattgcggcaataacaggtctgtgatgccctcagatgtcccgggccgcacacgtgctacattgattagcgcagtgcgcatactttcaatatgatacattagattggattgttctgttgagctccatctaatactatccggcttgagaaggctgggtaatcaattgtaagtgctggttcctcctcccgttgagcattttaataatggcctctctacatccctagcaatatgcctagtgcgattgtagttgagccttgccatttatgcaagtgtcaattctcagtg…	11.55	-20.149989999999999	1999-05-23	0-175	yes
AJ390573	Globigerinella	siphonifera	Not Available	Not Available	cgtaggaagggattggcaataattgaatgttcgctttctattaggtgtgtatatatagtctcaaaattacatgtatttgtaatggcgagtaatatttatacttatcctgtaggaaaactcgggcgaccgctgtaatatttctctttaaaacagaggaagattgcggcaataacaggtctgtgatgccctcagatgtcccgggccgcacacgtgctacattgattagcgcagtgcgcatactttcaatatgatacattagattggattgttctgttgagctccatctaatactatccggcttgagaaggctgggtaatcaattgtaagtgctggttcctcctcccgttgagcattttaataatggcctctctacatccctagcaatatgcctagtgcgat…	-31.62	-44.869990000000001	1997-10-03	0-175	yes
AJ390574	Globigerinella	siphonifera	Not Available	Not Available	cgtaggaagggattggcaataattgaatgttcgctttctattaggtgtgtatatatagtctcaaaattacatgtatttgtaatggcgagtaatatttatactatcctgtaggaaaactcgggcgaccgctgtaatatttctctttaaaacagaggaagattgcggcaataacaggtctgtgatgccctcagatgtcccgggccgcacacgtgctacattgattagcgcagtgcgcatactttcaatatgatacattagattggattgttctgttgagctccatctaatactatccggcttgagaaggctgggtaatcaattgtaagtgctggttcctcctcccgttgagcattttaataatggcctctctacatccctagcaatatgcctagtgcgatt…	-38.833329999999997	-51.91666	1997-10-04	0-175	yes
AJ390575	Globigerinella	siphonifera	Not Available	Not Available	cctagtgcgattgtagttgagccttgccatttatgcaagtgtcaattctcagtggggacagacatttgataattctttgtctcgttcttaactaggaatgccttgtacgggtcttggttcaacagaccacccggaatacgtccctgccctttgtamacaccgcccgtcgctcttaccgatgaatttccctgngagt	-31.62	-44.869990000000001	1997-10-03	0-175	did not pass filter criteria
AJ390576	Globigerinella	radians	Not Available	Not Available	aaattatatatatactacttcatcattagtatatatagttcgcttctcatgtcgtagcagtcaaacgggcgggcgtcttaattggcgcgtcacgaggctaatatgctgcggcagggaaaacttgggcgaccgctgtaatacttctctcttaaaccagaggaagattgcggcaataacaggtctgtgatgccctcagatgtcccgggccgcacacgtgctacattgattagcgcagtgcgcatacttacatatagatcattgattggttatttataaccgtcaatatcgccttgtctgaaaggactaggtaatctattgtaagtgctggttcctcctcccgttgagcattttaataatggtctctctacatccctagcacatgatgtctagtgcgattgt…	34.266660000000002	-119.93333	1998-02-01	0-100	yes
AJ390577	Globigerinella	radians	Not Available	Not Available	aaattatatatatactacttcatcattagtatatatagttcgcttctcatgtcgtagcagtcaaacgggcgggcgtcttaattggcgcgtcacgaggcttaatatgctgcggcagggaaaacttgggcgaccgctgtaatacttctctcttaaaccagaggaagattgcggcaataacaggtctgtgatgccctcagatgtcccgggccgcacacgtgctacattgattagcgcagtgcgcatacttacatatagatcattgattggttatttataaccgtcaatatcgccttgtctgaaaggactaggtaatctattgtaagtgctggttcctcctcccgttgagcattttaataatggtctctctacatccctagcacatgatgtctagtgcgattg…	8.9700000000000006	-26.12	1997-09-30	0-175	yes
AJ390578	Globigerinella	calida	Not Available	Not Available	gcaacggaacgtgattgcaagtccttgttgaacttctatacatatcatttacattcttaactgagtgtatctaagataatagagttcgctttctattggtgacgggatctccaatcactttcgagtgagagtgagtgatctaatcctttaggaaaactcgggcgaccgctgtaatactttctttttaaaacagaggaagattgcggcaataacaggtctgtgatgccctcagatgtcccgggccgcacacgtgctacattgattagcgcagtgcgcatactttcaatatgatacattggttttggtagtaagctattcatctgatggatatgctactctccataccaatactatctagtctgaaaagactgggtaatctattgtaagtgctggttcctc…	7.01999	-22.469989999999999	1997-09-27	0-175	yes
AJ390579	Globigerinella	radians	Not Available	Not Available	ttcatcattagtatatatagttcgcttctcatgtcgtagcagtcaaacgggcgggcgtcttaattggcgcgtcacgaggcttaatatgctgcggcagggaaaacttgggcgaccgctgtaatacttctctcttaaaccagaggaagattgcggcaataacaggtctgtgatgccctcagatgtcccgggccgcacacgtgctacattgattagcgcagtgcgcatacttacatatagatcattgattggttatttataaccgtcaatatcgccttgtctgaaaggactaggtaatctattgtaagtgctggttcctcctcccgttgagcattttaataatggtctctctacatccctagcacatgatgtctagtgcgattgtagttgagtcttgccatt…	7.83	-18.98	1999-05-22	0-175	yes
AJ390580	Globigerinella	calida	Not Available	Not Available	gcaacggaacgtgattgcaagtccttgttgaacttctatacatatcatttacattcttaactgagtgtatctaagataatagagttcgctttctattggtgacgggatctccaatcactttcgagtgagagtgagtgatctaatcctttaggaaaactcgggcgaccgctgtaatactttctttttaaaacagaggaagattgcggcaataacaggtctgtgatgccctcagatgtcccgggccgcacacgtgctacattgattagcgcagtgcgcatactttcaatatgatacattggttttggtagtaagctattcatctgatggatatgctactctccataccaatactatctagtctgaaaagactgggtaatctattgtaagtgctggttcctc…	7.01999	-22.469989999999999	1997-09-27	0-100	yes
AY241707	Neogloboquadrina	dutertrei	BR26DUT	Not Available	gcaccacaagaacgcgtggagcatgtggcttaatttgactcaacgcgggaaatcttaccgggtccggacacactgaggattgacaggcaatatctaaatcgtttataattctattataatacgtatttagtgttaaatatgctagtcctttcatgattatgtgataggtggtgcatggccgttcttagttcgtggagtgatctgtctgcttaattgcgtttcactaagggcccataaattcaaggtatgttagctatcgtttctcaattgaccccttgtcttcgataagcgcgtgtcttttagagtttaaacattgcgcatgctgttgggtcctgaaagcaacgaacgtgaccgcaacgtcttattgcctttatcttgttatattctaatttaattagg…	-14.61666	145.64999	1997-09-01	0-10	yes
AY241708	Neogloboquadrina	dutertrei	SB30DUT2	Not Available	gcaccacaagaacgcgtggagcatgtggcttaatttgactcaacgcgggaaatcttaccgggtccggacacactgaggattgacaggcaatatctaaatcgtttataattctattataatacgctatttagtgttaaatatgctagtcctttcatgattatgtgataggtggtgcatggccgttcttagttcgtggagtgatctgtctgcttaattgcgtttcactaagggcccataaattcaaggtatgttagctatcgtttctcaattgaccccttatttctaataagcgcgtgtcttttagagtttaaacattgcgcatgctgttgggtcctgaaagcaacgaacgtgaccgcaacgtcttattgcctttatcttgttatattctaatttaattag…	34.433329999999998	-120.43333	NA	0-100	yes
AY241709	Pulleniatina	obliquiloculata	Not Available	Not Available	gcaccacaagaacgcgtggagcatgtggcttaatttgactcaacgcgggaaatcttaccgggtccggacacactgaggattgacaggcaatatctattaaaagaattgttattataacattctctttttaatagtgttaaatatgctagtcctttcatgattatgtgataggtggtgcatggccgttcttagttcgtggagtgatctgtctgcttaattgcgtttcactaagggcccataaattcaaggtatgttagctattgtttccctattgaccccttattcttataagcgcgtgtctttatgggtttaaacattgcgcatgctgttgggtcctgaaagcaacgaacgtgaccgcaacgtcttgttgcctttatcttgttatatctattatttaat…	-14.61666	145.64999	NA	0-10	yes
AY241710	Turborotalita	quinqueloba	SB14QUI2d	Not Available	gcaccacaagagcgtggagtatgtggcttaattcgactcaacgcgcaacaatttacttggtccgaacgctttgaggattgacagttattgtatagttctgatatgggtggtatttgtagtcaacgtgtaggtagttgtatattaaatatgaaagttcttttatgattatgtgataggtggtgcatggccgtccttaattcgtggagtgatttgtctgcttaattgcgcattgcaaattgtaattgatcttttaccagtctcgttctgatttttgttgtgaatattgtagaatattgttgtcgtcgagtcattattgccactacgtctggtcctttgggcagaatagtgttttatattttgtcttgcaacacaaaattcttcacaatattgtagccgtac…	34.433329999999998	-120.43333	NA	0-100	yes
AY241711	Neogloboquadrina	incompta	SB79PACRII	Not Available	gcaccacaagaacgcgtggagcatgtggcttaatttgactcaacgcgggaaatcttaccaggtccggacacactgaggattgacaggaagtatcgtcttttgaaatctttaagcacatgtcgtttctaatgacatcttttagatgaatgattcgtgtaaatatgctagttctttcatgattatgtgataggtggtgcatggccgttcttagttcgtggagtgatctgtctgcttaattgcgtttcactatggccccaaagttagcaagttatccaatcatgaccttcgtcgacccctcacctttgagtgcgcgtcctagcttagagtacatggtgtaaatggacttgttttgggtacccagaaagcaacgaacgtgaccgcaacgtcttgttgtctctc…	34.433329999999998	-120.43333	NA	0-100	yes
AY241712	Globigerina	bulloides	SB6BUL2a	DS	gcaccacaagagcgtggagtatgtggcttaatttgactcaacgcggaaaagcttatctggtccggacgcagtgaggattgacagacagtttcaggagtggttcttggtaaacaattgagagagttgaagttctttcatgatcttgtgagaggtggtgcatggccgttcttagttcgtgtagtgatatgtctgcctaatcgcgtcacgataacctattggtcgacaacccaattatcacaactgcagcataactccccttgggtgggcgaggctctgtgtaggatagacctctgaacagtacgcaacgaacgcgatcgtaatcccttgttgagtggccatcctgtaagctgctggattaggaacccagtggtattatctcagccacagattttctggttg…	34.433329999999998	-120.43333	NA	0-100	yes
AY241713	Globigerina	bulloides	SB2BUL2d	DS	gcaccacaagagcgtggagtatgtggcttaatttgactcaacgcggaaaagcttatctggtccggacacagtgaggattgacagacagttagacagaagtgaggttttggtaacaattgagagagttgaagttctttcatgatcttgtgagaggtggtgcatggccgttcttagttcgtgtagtgatatgtctgcctaatcgcgtcacgataacctattggtcgacaacccaattatcacaactgcagcataactccccttgggtgggcgaggctctgtgtaggatagacctctgaacagtacgcaacgaacgcgatcgtaatcccttgttgagtggccatcctgtaagctgctggattaggaacccagtggtattatctcagccacagattttctggt…	34.433329999999998	-120.43333	NA	0-100	yes
AY305329	Neogloboquadrina	pachyderma	NS1L34L7PACLI	Not Available	gcaccacaagaacgcgtggagcatgtggcttaatttgactcaacgcgggaaatcttaccgggtccggacacactgaggattgacaggcaatatctcatgtttcattaaccgttattaacgtatcggttatttccttaacatcgagtgttaaatatgctagtcctttcatgattatgtgataggtggtgcatggccgttcttagttcgtggagtgatctgtctgcttaattgcgtttcactaagggcccataaattcaaggtatgttagctatcgccgctctatggaccccttaacttaacggttaagcgcgcgtctttatttaaagagtttaaggcattgcgcatgctgttgggctctgaaagcaacgaacgtgaccgcaacgtcttgttgccttaatt…	74.599990000000005	10.36999	NA	100-200	yes
AY305330	Neogloboquadrina	pachyderma	AN155C1PACLII	Not Available	gcaccacaagaacgcgtggagcatgtggcttaatttgactcaacgcgggaaatcttaccgggtccggacacactgaggattgacaggcaatatctcatggttattaaccggttaatggttatttatttaatagccatcggttattaagcatcgagtgttaaatatgctagtcctttcatgattatgtgataggtggtgcatggccgttcttagttcgtggagtgatctgtctgcttaattgcgtttcactaagggcccataaattcaaggtatgttagctatcgtcgctctatggaccccttattcactgctttaattagtctgtttaagcgcgcgtctttatttaawgagtttaagacactgcgcatgctgttgggctctgaaagcaacgaacgtgac…	-55.82	-61.43	NA	6	yes
AY305331	Neogloboquadrina	pachyderma	AN635C1PACLIII	Not Available	gcaccacaagaacgcgtggagcatgtggcttaatttgactcaacgcgggaaatcttaccgggtccggacacactgaggattgacaggcaatatctcatggttattaaccggttatttatttaatcggttattaagcatcgagtgttaaatatgctagtcctttcatgattatgtgataggtggtgcatggccgttcttagttcgtggagtgatctgtctgcttaattgcgtttcactaagggcccataaattcaaggtatgttagctatcgtcgctctatggaccccttatactcgatttcgctttaattagcgttatttgtttaagcgcgcgtctttatttaatgagtttaagacactgcgcatgctgttgggctctgaaagcaacgaacgtgaccgc…	-52.633330000000001	-56.783329999999999	NA	6	yes
AY305332	Neogloboquadrina	pachyderma	BG44C1	C6	gcaccacaagaacgcgtggagcatgtggcttaatttgactcaacgcgggaaatcttaccgggtccggacacactgaggattgacaggcaatatctcatggttattaaccggttatttatttaaccggttaattaagcatcgagtgttaaatatgctagtcctttcatgattatgtgataggtggtgcatggccgttcttagttcgtggagtgatctgtctgcttaattgcgtttcactaagggcccataaattcaaggtatgttwgctatcgtcgctctatggaccccttawtcaagctattagtttgtttaagcgcgcgtctttatttaaagagtttaagacactgcgcatgctgttgggctctgaaagcaacgaacgtgaccgcaacgtcttgttgc…	-23	14.033329999999999	NA	0-50	yes
AY359166	Globorotalia	truncatulinoides	R12	27	aagggcaccacaagaacgcgtggagcatgtggcttaatttgactcaacgcggggaatcttaccgggtccggacacactgaggattgacagacggttattgacttatactcgcttaatggctttaagctcgctttaagctgttaaacgtttaacacctttacacaaagatgctagtcctttcatgatcgtttgataggtggtgcatggccgttcttagttcgtggagtgatctgtctgcctaattgcgtttcactaaggtcccattcttcatacgtatgaatagcgtcttaactcacttttaccgctacctatttgtagtaagcgctcatactattgggaccggaatgcaacgagcgcgactgcaccacctaattgccccttatctaccattaattactt…	Not available	Not available	NA	Not available	yes
AY359167	Globorotalia	truncatulinoides	R5	4	agggcaccacaagaacgcgtggagcatgtggcttaatttgactcaacgcggggaatcttaccgggtccggacacactgaggattgacagacggttattgacttatactcgcttaatagctttaagctgttaagtgtttaacacctttacacaaagatgctagtcctttcatgatcgtttgataggtggtgcatggccgttcttagttcgtggagtgatctgtctgcctaattgcgtttcactaaggtcccattcttcatacgtatgaatagcgtcttaactcacttttaccgctacctatttgtagtaagcgctcatactattgggaccggaatgcaacgagcgcgactgcaccacctaattgccccttatctaccattaattactttattaaccgccc…	Not available	Not available	NA	Not available	yes
AY453125	Neogloboquadrina	pachyderma	221	Not Available	aagggcaccacaagaacgcgtggagcatgtggcttaatttgactcaacgcgggaaatcttaccgggtccggacacactgaggattgacaggcaatatctcatgtttaataaccgttattaacgtatcgtgttatttaatacatcgagtgttaaatatgctagtcctttcatgattatgtgataggtggtgcatggccgttcttagttcgtggagtgatctgtctgcttaattgcgtttcactaagggcccataaattcaaggtatgttagctatcgtcgctctatggaccccttaaccgagttaaatcgagttaagcgcgcgtctttatttaaagagtttaagacaatgcgcatgctgttgggctctgaaagcaacgaacgtgaccgcaacgtcttgtt…	Not available	Not available	NA	Not available	yes
AY453126	Neogloboquadrina	pachyderma	222	Not Available	aagggcaccacaagaacgcgtggagcatgtggcttaatttgactcaacgcgggaaatcttaccgggtccggacacactgaggattgacaggcaatatctcatgtttaataaccgttattaacgtatcgtgttatttaatacatcgagtgttaaatatgctagtcctttcatgattatgtgataggtggtgcatggccgttcttagttcgtggagtgatctgtctgcttaattgcgtttcactaagggcccataaattcaaggtatgttagctatcgtcgctctatggaccccttaaccgagttaaatcgagttaagcgcgcgtctttatttaaagagtttaagacaatgcgcatgctgttgggctctgaaagcaacgaacgtgaccgcaacgtcttgtt…	Not available	Not available	NA	Not available	yes
AY453127	Turborotalita	quinqueloba	236	Not Available	aagggcaccacaagcgcgtggagtatgtggcttaattcgactcaacgcgcaacaatttacttggtccgaacgctttgaggattgacagttattgtatagttctgatatgggtggtatttgtagtcaacgtgtaggtagttgtatattaaatatgaaagttcttttatgattatgtgataggtggtgcatggccgtccttaattcgtggagtgatttgtctgcttaattgcgcattgcaaattgtaattgatcttttaccagtctcgttctgatttttgttgtgaatattgtagaatattgttgtcgtcgagtcattattgccactacgtctggtcctttgggcagaatagtgttttatattttgtcttgcaacacaaaattcttcacaatattgtagcc…	Not available	Not available	NA	Not available	yes
AY453128	Neogloboquadrina	incompta	2149	Not Available	aagggcaccacaagaacgcgtggagcatgtggcttaatttgactcaacgcgggaaatcttaccaggtccggacacactgaggattgacaggaagtatcgtcttttgaaatctttaagcacatgtcgtttctaatgacatcttttagatgaatgattcgtgtaaatatgctagttctttcatgattatgtgataggtggtgcatggccgttcttagttcgtggagtgatctgtctgcttaattgcgtttcactatggccccaaagttagcaagttatccaatcatgaccttcgtcgacccctcacctttgagtgcgcgtcctagcttagagtacatggtgtaaatggacttgttttgggtacccagaaagcaacgaacgtgaccgcaacgtcttgttgtc…	41.332500000000003	140.25944440000001	NA	Not available	yes
AY453129	Neogloboquadrina	incompta	112	Not Available	aagggcaccacaagaacgcgtggagcatgtggcttaatttgactcaacgcgggaaatcttaccaggtccggacacactgaggattgacaggaagtatcgtcttttgaaatctttaagcacatgtcgtttctaatgacatcttttagatgaatgattcgtgtaaatatgctagttctttcatgattatgtgataggtggtgcatggccgttcttagttcgtggagtgatctgtctgcttaattgcgtttcactatggccccaaagttagcaagttatccaatcatgaccttcgtcgacccctcacctttgagtgcgcgtcctagcttagagtacatggtgtaaatggacttgttttgggtacccagaaagcaacgaacgtgaccgcaacgtcttgttgtc…	Not available	Not available	NA	Not available	yes
AY453130	Neogloboquadrina	incompta	125	Not Available	aagggcaccacaagaacgcgtggagcatgtggcttaatttgactcaacgcgggaaatcttaccaggtccggacacactgaggattgacaggaagtatcgtcttttgaaatctttaagcacatgtcgtgtatgtcatgtcgtttcttttagatgaatgattcgtgtaaatatgctagttctttcatgattatgtgataggtggtgcatggccgttcttagttcgtggagtgatctgtctgcttaattgcgtttcactatggccccaaagttagcaagttatccaatcatgaccttcgtcgacccctcacctttgagtgcgcgtcctagcttagagtacatggtgtaaatggacttgttttgggtacccagaaagcaacgaacgtgaccgcaacgtcttgt…	Not available	Not available	NA	Not available	yes
AY453131	Neogloboquadrina	incompta	126	Not Available	aagggcaccacaagaacgcgtggagcatgtggcttaatttgactcaacgcgggaaatcttaccaggtccggacacactgaggattgacaggaagtatcgtcttttgaaatctttaagcacatgtcgtttctaatgacatcttttagatgaatgattcgtgtaaatatgctagttctttcatgattatgtgataggtggtgcatggccgttcttagttcgtggagtgatctgtctgcttaattgcgtttcactatggccccaaagttagcaagttatccaatcatgaccttcgtcgacccctcacctttgagtgcgcgtcctagcttagagtacatggtgtaaatggacttgttttgggtacccagaaagcaacgaacgtgaccgcaacgtcttgttgtc…	Not available	Not available	NA	Not available	yes
AY453132	Neogloboquadrina	pachyderma	1414	Not Available	aagggcaccacaagaacgcgtggagcatgtggcttaatttgactcaacgcgggaaatcttaccgggtccggacacactgaggattgacaggcaatatctcatgtttaataaccgttattaacgtatcgtgttatttaatacatcgagtgttaaatatgctagtcctttcatgattatgtgataggtggtgcatggccgttcttagttcgtggagtgatctgtctgcttaattgcgtttcactaagggcccataaattcaaggtatgttagctatcgtcgctctatggaccccttaacctagttaaatcgagttaagcgcgcgtctttatttaaagagtttaagacaatgcgcatgctgttgggctctgaaagcaacgaacgtgaccgcaacgtcttgtt…	Not available	Not available	NA	Not available	yes
AY453133	Globorotalia	truncatulinoides	4491	Not Available	aagggcaccacaagaacgcgtggagcatgtggcttaatttgactcaacgcggggaatcttaccgggtccggacacactgaggattgacagacggttattgacttaagtgagcgccttaatagatttattctgttaagcgctcttaacacctttacacaaagatgctagtcctttcatgatcgtttgataggtggtgcatggccgttcttagttcgtggagtgatctgtctgcctaattgcgtttcactaaggtcccattcatcatacgtatgaatagcgtcttaactcacttttatcattacttattgtagtaagcgctcatactattgggaccggaatgcaacgagcgcgactgcaccacctaattgccccttatctaccattaattattattattaa…	Not available	Not available	NA	Not available	yes
AY453134	Globorotalia	inflata	452	2	aagggcaccacaagaacgcgtggagcatgtggcttaatttgactcaacgcgggaaatcttaccgggtccggacacactgaggattgacaggcaatatattagcataaagactcgtctttagcgctaattgttaaatatgctagtcctttcatgattatgtgataggtggtgcatggccgttcttagttcgtggagtgatctgtctgcttaattgcgtttcactaagggcccataaattcaaggtatgttagcaaatgctgctctattgacccctaataggcttaactgtctttagcgcgtgtctctacgagttctttaaagcactgcgcatgctgttgggtcctgaaagcaacgaacgtgaccgcaacgtcttgttgcctctctataatatcctcttat…	34.389905560000003	138.9819444	NA	Not available	yes
AY453135	Neogloboquadrina	dutertrei	45614	Not Available	aagggcaccacaagaacgcgtggagcatgtggcttaatttgactcaacgcgggaaatcttaccgggtccggacacactgaggattgacaggcaatatctaaatcgtttataattctattataatacgtatttagtgttaaatatgctagtcctttcatgattatgtgataggtggtgcatggccgttcttagttcgtggagtgatctgtctgcttaattgcgtttcactaagggcccataaattcaaggtatgttagctatcgtttctcaattgaccccttgtcttcgataagcgcgtgtcttttagagtttaaacattgcgcatgctgttgggtcctgaaagcaacgaacgtgaccgcaacgtcttattgcctttatcttgttatattctaatttaat…	34.389905560000003	138.9819444	NA	Not available	yes
AY453136	Globigerinita	glutinata	457	10	aagggcaccacaagaacgcgtggagcatgtggcttaatttgactcaacgcgggaaatcttaccgggtccggacacactgaggattgacaggtattatatagcaactttcgggttgtctattgttaaatatgctagtcctttcatgattatgtgataggtggtgcatggccgttcttagttcgtggagtgatctgtctgcttaattgcgtttcagataaggatctatattctttacaagtgtcgcagtgtaattgacccctctttcacgagagtgtgtgtcttttttgcgctcgcactttacattaggtcctgaaagcaacgaacgtgaccgcaacctcttgttgcctcatctcccaacattctttccttcgggttagatatttccattgaggctttcca…	34.389905560000003	138.9819444	NA	Not available	yes
AY453137	Neogloboquadrina	pachyderma	54826	Not Available	aagggcaccacaagaacgcgtggagcatgtggcttaatttgactcaacgcgggaaatcttactgggtccggacacactgaggattgacaggcaatatctcatgtttaataaccgttattaacataatatcgcgttatttaatacatcgagtgttaaatatgctagtcctttcacgattatgtgataggtggagcatggccgttcttagttcgtggagtgatctgtctgcttaattgcgtttcactaagggcccataaattcaaggtatgttagctattcgtcgctctatggaccccttaaccgagttaaattgagttaagcgcgcgtctttatttaaagagtttttaagacattgcgcatgctgttgggctctgaaagcaacgaacgtgaccgcaacgt…	41.332500000000003	140.25944440000001	NA	Not available	yes
AY453138	Neogloboquadrina	pachyderma	54832	Not Available	aagggcaccacaagaacgcgtggagcatgtggcctaatttgactcaacgcgggaaatcttaccgggtccggacacactgaggattgacaggcaatatctcatgtttaataaccgttattaacataatatcgcgttatttaatacatcgagtgttaaatatgctagtcctttcatgattatgtgataggtggagcatggccgttcttagttcgtggagtgatctgtctgcttaattgcgtttcactaagggcccataaattcaaggtatgttagctatcgtcgctctatggaccccttaaccgagctaaattgagttaagcgcgcgtctttatttaaagagtttttaagacattgcgcatgctgttgggctctgaaagcaacgaacgtgaccgcaacgtc…	Not available	Not available	NA	Not available	yes
AY973272	Neogloboquadrina	pachyderma	1310	Not Available	aagggcaccacaagaacgcgtggagcatgtggcttaatttgactcaacgcgggaaatcttaccgggtccggacacactgaggattgacaggcaatatctcatgtttaataaccgttattaacgtatcgtgttatttaatacatcgagtgttaaatatgctagtcctttcatgattatgtgataggtggtgcatggccgttcttagttcgtggagtgatctgtctgcttaattgcgtttcactaagggcccataaattcaaggtatgttagctatcgtcgctctatggaccccttaaccgagttaaatcgagttaagcgcgcgtctttatttaaagagtttaagacaatgcgcatgctgttgggctctgaaagcaacgaacgtgaccgcaacgtcttgtt…	Not available	Not available	NA	Not available	yes
DQ407269	Globigerina	bulloides	Not-Available2	Not Available	cgtggtagtatgtggcttaatttgactcaacgcggaaaagcttatctggtccggacacagtgaggattgacagacggtcttattggtggactctaagacgtcatggtaaagttgaagttctttcatgatcttgtggcaggtggtgcatggccgttcttagttcgtgtagtgatacgtctgcctaatcgcgtcacgataacctatttctcgacaatccaaagatcttcgtgcagtatctattggtacgatgctcacgttagtaggctagagatttgaacagtacgcaacggacgcgatcgtaatctcttgttaagtggccatcctgtgagcccctgatttaatggcaggcggtatcatctcagccacatttcctctggtagtagtgggccagatttaaaa…	Not available	Not available	NA	Not available	yes
DQ407270	Pulleniatina	obliquiloculata	Not Available	Not Available	aagggcaccacaagaacgcgtggagcatgtggcttaatttgactcaacgcgggaaatcttaccgggtccggacacactgaggattgacaggcaatatctattaaaagaatattattttaatatctctttttaatagtgttaaatatgctagtcctttcatgattatgtgataggtggtgcatggccgttcttagttcgtggagtgatctgtctgcttaattgcgtttcactaagggcccataaattcaaggtatgttagctattgtttccctattgaccccttatattcttataagcgcgtgtctttatgggtttaaacattgcgcatgctgttgggtcctgaaagcaacgaacgtgaccgcaacgtcttgttgcctttatcttgttatatctattatt…	Not available	Not available	NA	Not available	yes
DQ407271	Pulleniatina	obliquiloculata	Not Available	Not Available	aagggcaccacaagaacgcgtggagcatgtggcttaatttgactcaacgcgggaaatcttaccgggtccggacacactgaggattgacaggcaatatctattaaaagaattgttattataacaatctcttatttaatagtgttaaatatgctagtcctttcatgattatgtgataggtggtgcatggccgttcttagttcgtggagtgatctgtctgcttaattgcgtttcactaagggcccataaattcaaggtatgttagctattgtttccctattgaccccttatatcttataagcgcgtgtctttatgggtttaaacattgcgcatgctgttgggtcctgaaagcaacgaacgtgaccgcaacgtcttgttgcctttatcttgttatatctatta…	Not available	Not available	NA	Not available	yes
DS156_DS	Globorotalia	inflata	DS156	NA	gcaccacaagaacgcgtggagcatgtggcttaatttgactcaacgcgggaaatcttaccgggtccggacacactgaggattgacaggcaatatattagcataaagactcgtctttagcgctaattgttaaatatgctagtcctttcatgattatgtgataggtggtgcatggccgttcttagttcgtggagtgatctgtctgcttaattgcgtttcactaagggcccataaattcaaggtatgttagcaaatgctgctctattgacccctaataggcttaactgtctttagcgcgtgtctctacgagttctttaaagcactgcgcatgctgttgggtcctgaaagcaacgaacgtgaccgcaacgtcttgttgcctctctataataccttcttattttt…	Not available	Not available	NA	0-250	yes
EF447102	Neogloboquadrina	pachyderma	BG88	Not Available	gcaccacaagaacgcgtggagcatgtggcttaatttgactcaacgcgggaaatcttaccgggtccggacacactgaggattgacaggtaatatctcatggttattaacccggttatttgtttaatcagttattaagcatcgagtgttaaatatgctagtcctttcatgattatgtgataggtggtgcatggccgttcttagttcgtggagtgatctgtctgcttaattgcgtttcactaagggcccataaattcaaggtatgttagctatcgtcgctctatggaccccttattcactgctttaattagttttgtttaagcgcgcgtctttaattaacgagtttaagacattgcgcatgctgttgggctctgaaagcaacgaacgtgaccgcaacgtctt…	-23	14.033329999999999	2001-11-01	0-50	yes
EF447103	Neogloboquadrina	pachyderma	NP28	Not Available	gcaccacaagaacgcgtggagcatgtggcttaatttgactcaacgcgggaaatcttaccgggtccggacacactgaggattgacaggcaatatctcatgtttaataaccgttattaacgtatcgtgttatttaatacatcgagtgttaaatatgctagtcctttcatgattatgtgataggtggtgcatggccgttcttagttcgtggagtgatctgtctgcttaattgcgtttcactaagggcccataaattcaaggtatgttagctatctgtcgctctatggaccccttaaccgagttaaatcgagttaagcgcgcgtctttatttaaagagtttaagacattgcgcatgctgttgggctctgaaagcaacgaacgtgaccgcaacgtcttgttgcc…	49.696829999999999	-128.7165	2002-07-06	100	yes
EF447104	Neogloboquadrina	pachyderma	LB568	Not Available	gcaccacaagaacgcgtggagcatgtggcttaatttgactcaacgcgggaaatcttaccgggtccggacacactgaggattgacaggcaatatctcatgtttcattaaccgttattaacgtatcggttatttccttaacatcgagtgttaaatatgctagtcctttcatgattatgtgataggtggtgcatggccgttcttagttcgtggagtgatctgtctgcttaattgcgtttcactaagggcccataaattcaaggtatgttagctatcgccgctctatggaccccttaacctcggttaagcgcgcgtctttatttaaagagtttaaggcattgcgcatgctgttgggctctgaaagcaacgaacgtgaccgcaacgtcttgttgccttaattaa…	69.633160000000004	-138.61000000000001	2002-07-23	0-100	yes
EU012452	Globigerinoides	elongatus	454	3	aagggcaccacaagcgcgtggagcatgtggcttaatttgactcaacacgggaaatcttaccgggtccggacataccgaggattgacagactgttaactgcaacacatgctgctaagttttaaacttaatagctctttcatgattatatgataggtggtgcatggccgttcttagttcgtggagtgatctgtctgcttaattgcgtttcaaaatttaaacctgggcgacaaggtgctactatcgaaactgtctttgagtgtgaactataagtcttttgacttatgaccatcactctagacgtttatgttttggtgttggcccttgatgctcatttgaacgcaacggacgtgattgcaaccccttgttgagatttatccgatctctacgttcactgaacca…	34.389905560000003	138.9819444	NA	0-100	yes
EU012453	Globigerinoides	elongatus	454	9	aagggcaccacaagaacgcgtggagcatgtggcttaatttgactcaacacgggaaatcttaccgggtccggacataccgaggattgacagactgttaactgcaacacatgctgctaagttttaaacttaatagctctttcatgattatatgataggtggtgcatggccgttcttagttcgtggagtgatctgtctgcttaattgcgtttcaaaatttaaacctgagcgacagggtgctactatcgaaactgtctttgagtgtgaactataagtcttttgacttatgaccatcactctagacgtttatgttttggtgttggtccttgatgctcatttgaacgcaacggacgtgattgcaaccccttgttgagatttatccgatccctacgttcactgaac…	34.389905560000003	138.9819444	NA	0-100	yes
EU012454	Globigerinoides	elongatus	454	10	aagggcaccacaagaacgcggacgatgtggcttaatttgactcaacacgggaaatcttaccgggtccggacataccgaggattgacagactgtcaactgcaacacatgctgctaagttttaaacttaatagctctttcatgattatatgataggtggtgcatggccgttcttagttcgtggagtgatctgtctgcttaattgcgtttcaaaatttaaacctgagcgacaaggtgctactatcgaaactgtctttgagtgtgaactataagtcttttgacttatgaccatcactctagacgtttatgttttggtgttggcccttgatgctcatttgaacgcaacggacgtgattgcaaccccttgttgagatttatccgatctctacgttcactgaacca…	34.389905560000003	138.9819444	NA	0-100	yes
EU012455	Globigerinoides	ruber	466	8	aagggcaccacaagcgcgtggagcatgtggcttaatttgactcaacacgggaaatcttaccgggtccggacatatcgaggattgacagacagttatacatgccctacaagtaggagtcaggttttaaacctaatggctctttcatgattatatgataggtggtgcatggccgttcttggttcgtggagtgatctgtctgcttaattgcgtttcaaaatttaacttgaggaccgggttttggtttggctagtggttctacgatgactgtgaactgtcatgtcttcggatgtgcgactattggtctaggatcacatgacttgcccctgggactcttttgaacgcaacggacgtgattgcaaccccttgttgagattagagatagtctcgatattcactgga…	Not available	Not available	NA	0-100	yes
EU012456	Globigerinoides	ruber	10	2	aagggcaccacaagagcgtggagcatgtggcttaatttgactcaacacgggaaatcttaccgggtccggacatatcgaggattgacagacagttatacatgccctacaagtaggagtcaggttttaaacctaatggctctttcatgattatatgataggtggtgcatggccgttcttagttcgtggagtgatctgtctgcttaattgcgtttcaaaatttaacttgaggaccgggttttggtttggctagtggttctacgatgactgtgaactgtcatgtcttcggatgtgcgactattggtctaggatcacatgacttgcccctgggactcttttgaacgcaacggacgtgattgcaaccccttgttgagattagagatagtctcgatattcactgga…	14.61999	-158.56998999999999	2002-01-01	0	yes
EU012457	Globigerinoides	ruber	10	3	aagggcaccacaagagcgtggagcatgtggcttaatttgactcaacacgggaaatcttaccgggtccggacatatcgaggattgacagacagttatacatgccctacaagtaggagtcaggttttaaacctaatggctctttcatgattatatgataggtggtgcatggccgttcttagttcgtggagtgatctgtctgcttaattgcgtttcaaaatttaacttgaggaccgggttttggtttggctagtggttctacgatgactgtgaactgtcatgtcttcggatgtgcgactattggtctaggatcacatgacttgcccctgggactcttttgaacgcaacggacgtgattgcaaccccttgttgagattagagatagtctcgatattcactgga…	14.61999	-158.56998999999999	2002-01-01	0	yes
EU012458	Globigerinoides	ruber	10	4	aagggcaccacaagcgcgtggagcatgtggcttaatttgactcaacacgggaaatcttaccgggtccggacatatcgaggattgacagacagttatacatgccctacaagtaggagtcaggttttaaacctaatggctctttcatgattatatgataggtggtgcatggccgttcttagttcgtggagtgatctgtctgcttaattgcgtttcaaaatttaacttgaggaccgggttttggtttggctagtggttctacgatgactgtgaactgtcatgtcttcggatgtgcgactattggtctaggatcacatgacttgcccctgggactcttttgaacgcaacggacgtgattgcaaccccttgttgagattagagatagtctcgatattcactgga…	14.61999	-158.56998999999999	2002-01-01	0	yes
EU012459	Globigerinoides	ruber	13	5	aagggcaccacaagcgcgtggagcatgtggcttaatttgactcaacacgggaaatcttaccgggtccggacgtatcgaggattgacagatagttatacatgccctacaagcaagtaggagtcaggttttaaacctaatggctctttcatgattatatgataggtggtgcatggccgttcttagttcgtggagtgatctgtctgcttaattgcgtttcaaatttttaaccgaggaccgggttttggtttggctagtggtcctacgatgactgtgaactgtcatgtcttcggatgtacgactatcggtctaggatcacatgacttgcccctgggactcttttgaacgcaacggacgtgattgcaaccccttgttgagattagagatagtctcgatattcac…	14.61999	-158.56998999999999	2002-01-01	0	yes
EU012460	Globigerinoides	ruber	13	6	aagggcaccacaagagcgtggagcatgtggcttaatttgactcaacacgggaaatcttaccgggtccggacgtatcgaggattgacagatagttatccatgccctacaagcaagtaggagtcaggttttaaacctaatggctctttcatgattatatgataggtggtgcgtggccgttcttagttcgtggagtgatctgtctgcttaattgcgtttcaaatttttaaccgaggaccgggttttggtttggctagtggtcctacgatgactgtgaactgtcatgtcttcggatgtacgactatcggtctaggatcacatgacttgcccctgggactcttttgaacgcaacggacgtgattgcaaccccttgttgagattagagatagtctcgatattcac…	14.61999	-158.56998999999999	2002-01-01	0	yes
EU012461	Globigerinoides	ruber	13	7	aagggcaccacaagcgcgtggtgcatgtggcttaatttgactcaacacgggaaatcttaccgggtccggacgtatcgaggattgacagatagttatacatgccctacaagcaagtaggagtcaggttttaaacctaatggctctttcatgattatatgataggtggtgcatggccgttcttagttcgtggagtgatctgtctgcttaattgcgtttcaaatttttaaccgaggaccgggttttggtttggctagtggtcctacgatgactgtgaactgtcatgtcttcggatgtgcgactatcggtctaggatcacatgacttgcccctgggactcttttgaacgcaacggacgtgattgcaaccccttgttgagattagagatagtctcgatattcac…	14.61999	-158.56998999999999	2002-01-01	0	yes
EU012462	Globigerinoides	ruber	13	8	aagggcaccacaagagcgtggagcatgtggcttaatttgactcaacacgggaaatcttaccgggtccggacgtatcgaggattgacagatagttatccatgccctacaagcaagtaggagtcaggttttaaacctaatggctctttcatgattatatgataggtggtgcgtggccgttcttagttcgtggagtgatctgtctgcttaattgcgtttcaaatttttaaccgaggaccgggttttggtttggctagtggtcctacgatgactgtgaactgtcatgtcttcggatgtacgactatcggtctaggatcacatgacttgcccctgggactcttttgaacgcaacggacgtgattgcaaccccttgttgagattagagatagtctcgatattcac…	14.61999	-158.56998999999999	2002-01-01	0	yes
EU012463	Globigerinoides	elongatus	23	9	aagggcaccacaagcgcgtggagcatgtggcttaatttgactcaacacgggaagtcttaccgggtccggacataccgaggattgacagactgttaactgcaacacatgctgctaagttttaaacttaatagctctttcatgattatatgataggtggtgcatggccgttcttagttcgtggagtgatctgtctgcttaattgcgtttcaaaatctaaacctgagcgacaaggtgctgctatcgaaactgtctttgagtgtgaactataagtcttttgacttacaaccatcactctagacgtttatgttttggtgttggcccttgatgctcatttgaacgcaacggacgtgattgcaaccccttgttgagatttatccgatctctacgttcactgaacca…	8.32	-159.18	2002-01-01	0	yes
EU012464	Globigerinoides	elongatus	23	10	aagggcaccacaagcgcgtggagcatgtggcttaatttgactcaacacgggaaatcttaccgggtccggacataccgaggattgacagactgttaactgcaacacatgctgctaagttttaaacttaatagctctttcatgattatatgataggtggtgcatggccgttcttagttcgtggagtgatctgtctgcttaattgcgtttcaaaatctaaacctgagcgacaaggtgctgctatcgaaactgtctttgagtgtgaactataagtcttttgacttatgaccatcactctagacgtttatgttttggtgttggcccttgatgctcatttgaacgcaacggacgtgattgcaaccccttgttgagatttatccgatctctacgttcactgaacca…	8.32	-159.18	2002-01-01	0	yes
EU012465	Globigerinoides	elongatus	23	11	aagggcaccacaagagcgtggagcatgtggcttaatttgactcaacacgggaaatcttaccgggtccggacataccgaggattgacagactgttaactgcaacacatgctgctaagttttaaacttaatagctctttcatgattatatgataggtggtgcatggccgttcttagttcgtggagtgatctgtctgcttaattgcgtttcaaaatctaaacctgagcgacaaggtgctgctatcgaaactgtctttgagtgtgaactataagtcttttgacttatgaccatcactctagacgtttatgttttggtgttggcccttgatgctcatttgaacgcaacggacgtgattgcaaccccttgttgagatttatccgatctctacgttcactgaacca…	8.32	-159.18	2002-01-01	0	yes
EU012466	Globigerinoides	elongatus	24	1	aagggcaccacaagcgcgtggagcctgcggcttaatttgactcaacacgggaaatcttaccgggtccggacataccgaggattgacagactgttaactgcaacacatgctgctaagttttaaacttaatagctctttcatgattatatgataggtggtgcatggccgctcttagttcgtggagtgatctgtctgcttaattgcgtttcaaatctaaacctgagcgacaaggtgctgctatcgaaactgtctttgagtgtgaactataagtcttttgacttatgaccatcactctagacgtttatgttttggtgttggcccttgatgctcatttgaacgcaacggacgtgattgcaaccccttgttgagatttatccgatctctacgttcactgaaccac…	8.32	-159.18	2002-01-01	0	yes
EU012467	Globigerinoides	elongatus	24	2	aagggcaccacaagcgcgtggagcatgtggcttaatttgactcaacacgggaaatcttaccgggtccggacataccgaggattgacagactgttaactgcaacacatgctgctaagttttaaacttaatagctctttcatgattatatgataggtggtgcatggccgttcttagttcgtggagtgatctgtctgcttaattgcgtttcaaaatctaaacctgagcgacaaggtgctgctatcgaaactgtctttgagtgtgaactataagtcttttgacttatgaccatcactctagacgtttatgttttggtgttggcccttgatgctcatctgaacgcagcggacgtgattgcaaccccttgttgagatttatccgatctctacgttcactgaacca…	8.32	-159.18	2002-01-01	0	yes
EU012468	Globigerinoides	ruber	27	5	aagggcaccacaagcgcgtggagcatgtggcttaatttgactcaacacgggaaatcttaccgggtccggacgtatcgaggattgacagatagttatacatgccctacaagcaagtaggagtcaggttttaaacctaatggctctttcatgattatatgataggtggtgcatggccgttcttagttcgtggagtgatctgtctgcttaattgcgtttcaaatttttaaccgaggaccgggttttggtttggctagtggtcctacgatgactgtgaactgtcatgtcttcggatgtacgactatcggtctaggatcacatgacttgcccctgggactcttttgaacgcaacggacgtgattgcaaccccttgttgagattagagatagtctcgatattcac…	8.32	-159.18	2002-01-01	0	yes
EU012469	Globigerinoides	ruber	27	6	aagggcaccacaagcgcgtggagcatgtggcttaatttgactcaacacgggaaatcttaccgggtccggacgtatcgaggattgacagatagttatacatgccctacaagcaagtaggagtcaggttttaaacctaatggctctttcatgattatatgataggtggtgcatggccgttcttagttcgtggagtgatctgtctgcttaattgcgtttcaaatttttaaccgaggaccgggttttggtttggctagtggtcctacgatgactgtgaactgtcatgtcttcggatgtacgactatcggtctaggatcacatgacttgcccctgggactcttttgaacgcaacggacgtgattgcaaccccttgttgagactagagatagtctcgatattcac…	8.32	-159.18	2002-01-01	0	yes
EU012470	Globigerinoides	ruber	31	10	aagggcaccacaagagcgtggagcatgtggcttaatttgactcaacacgggaaatcttaccgggtccggacgtatcgaggattgacagatagttatccatgccctacaagcaagtaggagtcaggttttaaacctaatggctctttcatgattatatgataggtggtgcatggccgttcttagttcgtggagtgatctgtctgcttaattgcgtttcaaatttttaaccgaggaccgggttttggtttggctagtggtcctacgatgactgtgaactgtcatgtcttcggatgtacgactatcggtctaggatcacatgacttgcccctgggactcttttgaacgcaacggacgtgattgcaaccccttgttgagattagtgatagtctcgatattcac…	3.0299900000000002	-159.19999000000001	2002-01-01	0	yes
EU012471	Globigerinoides	ruber	31	12	aagggcaccacaagagcgtggagcatgtggcttaatttgactcaacacgggaaatcttaccgggtccggacgtatcgaggattgacagatagttatacatgccctacaagcaagtaggagtcaggttttaaacctaatggctctttcatgattatatgataggtggtgcatggccgttcttagttcgtggagtgatctgtctgcttaattgcgtttcaaatttttaaccgaggaccgggttttggtttggctagtggtcctacgatgactgtgaactgtcatgtcttcggatgtacgactatcggtctaggatcacatgacttgcccctgggactcttttgaacgcaacggacgtgattgcaaccccttgttgagattagagatagtctcgatattcac…	3.0299900000000002	-159.19999000000001	2002-01-01	0	yes
EU012472	Globigerinoides	elongatus	33	13	aagggcaccacaagagcgtggagcatgtggcttaattcgactcaacacgggaaatcttaccgggtccggacataccgaggattgacagactgttaactgcaacacatgctgctaagttttaaacttaatagctctttcatgattatatgataggtggtgcatggccgttcttagttcgtggagtgatctgtctgcttaattgcgtttcaaaatctaaacctgagcgacaaggtgctgctatcgaaactgtctttgagtgtgaactataagtcttttgacttatgaccatcactctagacgtttatgttttggtgttggcccttgatgctcatttgaacgcaacggacgtgattgcaaccccttgttgagatttatccgatctctacgttcactgaacca…	3.0299900000000002	-159.19999000000001	2002-01-01	0	yes
EU012473	Globigerinoides	elongatus	33	14	aagggcaccacaagagcgtggagcatgtggcttaatttgactcaacacgggaaatcttaccgggtccggacataccgaggattgacagactgttaactgcaacacatgctgctaagttttaaacttaatagctctttcatgattatatgataggtggtgcatggccgttcttagttcgtggagtgatctgtctgcttaattgcgtttcaaaatctaaacctgagcgacaaggtgctgctatcgaaactgtctttgagtgtgaactataagtcttttgacttatgaccatcactctagacgtttatgttttggtgttggcccttgatgctcatttgaacgcaacggacgtgattgcaaccccttgttgagatttatccgatctctacgttcactgaacca…	3.0299900000000002	-159.19999000000001	2002-01-01	0	yes
EU012474	Globigerinoides	elongatus	34	13	aagggcaccacaagagcgtggagcatgtggcttaatttgactcaacacgggaaatcttaccgggtccggacataccgaggattgacagactgttaactgcaacacatgctgctaagttttaaacttaatagctctttcatgattatatgataggtggtgcatggccgttcttagttcgtggagtgatctgtctgcttaattgcgtttcaaaatctaaacctgagcgacaaggtgctgctatcgaaactgtctttgagtgtgaactataagtcttttgacttatgaccatcactctagacgtttatgttttggtgttggcccttgatgctcatttgaacgcaacggacgtgattgcaaccccttgttgagatttatccgatctctacgttcactgaacca…	3.0299900000000002	-159.19999000000001	2002-01-01	0	yes
EU012475	Globigerinoides	elongatus	34	14	aagggcaccacaagagcgtggagcatgtggcttaatttgactcaacacgggaaatcttaccgggtccggacataccggggattgacagactgttaactgcaacacatgctgctaagttttaaacttaatagctctttcatgattatatgataggtggtgcatggccgttcttagttcgtggagtgatctgtctgcttaattgcgtttcaaaatctaaacctgagcgacaaggtgctgctatcgaaactgtctttgagtgtgaactataagtcttttgacttatgaccatcactctagacgtttatgttttggtgttggcccttgatgctcatttgaacgcaacggacgtgattgcaaccccttgttgagatttatccgatctctacgttcactgaacca…	3.0299900000000002	-159.19999000000001	2002-01-01	0	yes
EU012476	Globigerinoides	elongatus	37	18	aagggcaccacaagcgcgtggagcatgtggcttaatttgactcaacacgggaaatcttaccgggtccggacataccgaggattgacagactgttaactgcaacacatgctgctaagttttaaacttaatagctctttcatgattatatgataggtggtgcatggccgttcttagttcgtggagtgatctgtctgcttaattgcgtttcaaaatctaaacctgagcgacaaggtgctgctatcgaaactgtctttgagtgtgaactataagtcttttgacctatgaccatcactctagacgtttatgttttggtgttggcccttgatgctcatttgaacgcaacggacgtgattgcaaccccttgttgagatttatccgatctctacgttcactgaacca…	3.0299900000000002	-159.19999000000001	2002-01-01	0	yes
EU012477	Globigerinoides	elongatus	37	19	aagggcaccacaagcgcgtggagcatgtggcttaatttgactcaacacgggaaatcttaccgggtccggacataccgaggattgacagactgttaactgcaacacatgctgctaagttttaaacttaatagctctttcatgattatatgataggtggtgcatggccgttcttagttcgtggagtgatctgtctgcttaattgcgtttcaaaatctaaacctgagcgacaaggtgctgctatcgaaactgtctttgagtgtgaactataagtcttttgacttatgaccatcactctagacgtttatgttttggtgttggcccttgatgctcatttgaacgcaacggacgtgattgcaaccccttgttgagatttatccgatctctacgttcactgaacca…	3.0299900000000002	-159.19999000000001	2002-01-01	0	yes
EU012478	Globigerinoides	elongatus	37	20	aagggcaccacaagcgcgtggagcatgtggcttaatttgactcaacacgggaaatcttaccgggtccggacataccgaggattgacagactgttaactgcaacacatgctgctaagttttaaacttaatagctctttcatgattatatgataggtggtgcatggccgttcttagttcgtggagtgatctgtctgcttaattgcgtttcaaaatctaaacctgagcgacaaggtgctgctatcgaaactgtctttgagtgtgaactataagtcttttgacttatgaccatcactctagacgtttatgttttggtgttggcccttgatgctcatttgaacgcaacggacgtgattgtaaccccttgttgagatttatccgatctctacgtccactgaacca…	3.0299900000000002	-159.19999000000001	2002-01-01	0	yes
EU012479	Globigerinoides	elongatus	46	21	aagggcaccacaagcgcgtggagcatgtggcttaatttgactcaacacgggaaatcttaccgggtccggacataccgaggattgacagactgttaactgcaacacatgctgctaagttttaaacttaatagctctttcatgattatatgataggtggtgcatggccgttcttagttcgtggagtgatctgtctgcctaattgcgtttcaaaatctaaacctgagcgacaaggtgctgctatcgaaactgtctttgagtgcgaactataagtcttttgacttatgaccatcactctagacgtttatgttttggtgttggcccttgatgctcatttgaacgcaacggacgtgattgcaaccccttgttgagatttatccgatctctacgttcactgaacca…	3.0299900000000002	-159.19999000000001	2002-01-01	0	yes
EU012480	Globigerinoides	elongatus	46	22	aagggcaccacaagcgcgtggtgcatgtggcttaatttgactcaacacgggaaatcttaccgggtccggacataccgaggattgacagactgttaactgcaacacatgctgctaagttttaaacttaatagctctttcatgattatatgataggtggtgcatggccgttcttagttcgtggagtgatctgtctgcttaattgcgtttcaaaatctaaacctgagcgacaaggtgctgctatcgaaactgtctttgagtgtgaactataagtcttttgacttatgaccatcactctagacgtttatgttttggtgttggcccttgatgctcatttgaacgcaacggacgtgattgcaaccccttgttgagatttatccgatctctacgttcactgaacca…	3.0299900000000002	-159.19999000000001	2002-01-01	0	yes
EU012481	Globigerinoides	elongatus	46	24	aagggcaccacaagcgcgtggagcatgtggcttaatttgactcaacacgggaaatcttaccgggtccggacataccgaggattgacagactgttaactgcaacacatgctgctaggttttaaacttaatagctctttcatgattatatgataggtggtgcatggccgttcttagttcgtggagtgatctgtctgcttaattgcgtttcaaaatctaaacctgagcgacaaggtgctgctatcgaaactgtctttgagtgtgaactataagtcttttgacttatgaccatcactctagacgtttatgttttggtgttggcccttgatgctcatttgaacgcaacggacgtgattgcaaccccttgttgagatttatccgatctctacgttcactgaacca…	3.0299900000000002	-159.19999000000001	2002-01-01	0	yes
EU012482	Globigerinoides	elongatus	55	26	aagggcaccacaagcgcgtggagcatgtggcttaatttgactcaacacgggaaatcttaccgggtccggacataccgaggattgacagactgttaactacaacacatgctgctaagttttaaacttaatagctctttcatgattatatgataggtggtgcatggccgttcttagttcgtggagtgatctgtctgcttaattgcgtttcaaaatctaaacctgagcgacaaggtgctgctatcgaaactgtctttgagtgtgaactataagtcttttgacttatgaccatcactctagacgtttatgttttggtgttggcccttgatgctcatttgaacgcaacggacgtgattgcaaccccttgttgagatttatccgatctctacgttcactgaacca…	0	-169.91999000000001	2002-01-01	0	yes
EU012483	Globigerinoides	elongatus	55	27	aagggcaccacaagcgcgtggagcatgtggcttaatttgactcaacacgggaaatcttaccgggtccggacataccgaggattgacagactgttaactacaacacatgctgctaagttttaaacttaatagctctttcatgattatatgataggtggtgcatggccgttcttagttcgtggagtgatctgtctgcttaattgcgtttcaaaatctaaacctgagcgacaaggtgctgctatcgaaactgtctttgagtgtgaactataagtcttttgacttatgaccatcactctagacgtttatgttttggtgttggcccttgatgctcatttgaacgcaacggacgtgattgcaaccccttgttgagatttatccgatctctacgttcactgaacca…	0	-169.91999000000001	2002-01-01	0	yes
EU012484	Globigerinoides	elongatus	55	28	aagggcaccacaagcgcgtggagcatgtggcttaatttgactcaacacgggaaatcttaccgggtccggacataccgaggattgacagactgttaactgcaacacatgctgctaagttttaaacttaatagctctttcatgattatatgataggtggtgcatggccgtccttagttcgtggagtgatctgtctgcttaattgcgtttcaaaatctaaacctgagcgacaaggtgctgctatcgaaactgtctttgagtgtgaactataagtcttttgacttatgaccatcactctagacgtttatgttttggtgttggcccttgatgctcatttgaacgcaacggacgtgattgcaaccccttgttgagatttatccgatctctacgttcactgaacca…	0	-169.91999000000001	2002-01-01	0	yes
EU012485	Globigerinoides	ruber	55	29	aagggcaccacaagcgcgtggagcatgtggcttaatttgactcaacacgggaaatcttaccgggtccggacatatcgaggattgacagacagttatacatgccctacaagtaggagtcaggttttaaacctaatggctctttcatgattatatgataggtggtgcatggccgttcttagttcgtggagtgatctgtctgcttaattgcgtttcaaaatttaacttgaggaccgggttttggtttggctagtggttctacgatgactgtgaactgtcatgtcttcggatgtgcgactattggtctaggatcacatgacttgcccctgggactcttttgaacgcaacggacgtgattgcaaccccttgttgagattagagatagtctcgatattcactgga…	0	-169.91999000000001	2002-01-01	0	yes
EU012486	Globigerinoides	ruber	56	30	aagggcaccacaagcgcgtggagcatgtggcttaatttgactcaacacgggaaatcttaccgggtccggacatatcgaggattgacagacagttatacatgccctacaagtaggagtcaggttttaaacctaatggctctttcatgattatatgataggtggtgcatggccgttcttagttcgtggagtgatctgtctgcttaattgcgtttcaaaatttaacttgaggaccgggttttggtttggctagtggttctacgatgactgtgaactgtcatgtcttcggatgtgcgactattggtctaggatcacatgacttgcccctgggactcttttgaacgcaacggacgtgattgcaaccccttgttgagattagagatagtctcgatattcactgga…	0	-169.91999000000001	2002-01-01	0	yes
EU012487	Globigerinoides	ruber	56	31	aagggcaccacaagagcgtggagcatgtggcttaatttgactcaacacgggaaatcttaccgggtccgggcatatcgaggattgacagacagttatacatgccctacaagtaggagtcaggttttaaacctaatggctctttcatgattatatgataggtggtgcatggccgttcttagttcgtggagtgatctgtctgcttaattgcgtttcaaaatttaacttgaggaccgggttttggtttggctagtggttctacgatgactgtgaactgtcatgtcttcggatgtgcgactattggtctaggatcacatgacttgcccctgggactcttttgaacgcaacggacgtgattgcaaccccttgttgagattagagatagtctcgatattcactgga…	0	-169.91999000000001	2002-01-01	0	yes
EU199447	Globorotalia	inflata	VB11	2	ctcaaagattaagccatgcaagtggttatttaacccgacagtttaaataagtgtcatacgatacgttattacaacgcactaccgattccattctcaattgtctcttaagagacaaaagaacaacatcacttatgcaactgcagacagctgcttaatacagtcacacttgtcttgacttggcgctattaccacacgatttcaagcttgtttatacactgagccttatggctcttcttaaacaacgctctgactaaccctatccttatggataactcagggaaagtttggctaatacatacgagattatacaatacacacactttgtttgggatgtatttccctttcattttgtactaatctacacttctctgcactcaatggttgagctatggtgtcaat…	43.66666	7.25	NA	0-100	yes
EU199448	Globorotalia	hirsuta	B8	2	ctcaaagattaagccatgcaagtggtttgttaccccgacagtctaaattagtgtctaaagtctatggtttatggtttaacggtctaatgcctcgtgtatcactctccctttatacataaccttacacgagccattccatgttagaaatatattactaatgcaactgcaaacagctgcttaatacagttacacttgtcttgacttggccttcctaggtccgctttattgcttgactgctctcaaaagagtatattctgctaatcccttatctattatggataactcagggaaagcttggctaatacatacgagaattctaacttaccccaccaccaccattctcagctctcaatggaagaacttattggcacagctctttgcaatataatgtgtaagctt…	32.149650000000001	-64.552660000000003	NA	0-100	yes
EU199449	Neogloboquadrina	dutertrei	B47	2	ctcaaagattaagccatgcaagtggctattataacccgacggtttaaataagtgtccaatacttatttcgttttattaataaacgatacacgattttaatcgaatctctcttatcttttaagagatatccttttaattaaaaaggaatcacttatgcaactgcagacagctgcttaatacagtcacacttgtcttgacttggcgctattctttagcatttaaaagacctctggtcttacttgctaaatgatttcatctgttataatctattccttaatggaatcttataaccagattgactcacccacatcctctttatggataactcagggaaagtttggctaatacatacgagaattaacctataataccccacacacacacaatacccacacaatt…	32.149650000000001	-64.552660000000003	NA	0-100	yes
FJ643277	Globigerinita	glutinata	P148	5	gtggcttaatttgactcaacgcgggaaatcttaccgggtccggacacactgaggattgacaggtattatatagcaaccttcgggttgtctattgttaaatatgctagtcctttcatgattatgtgataggtggtgcatggccgttcttagttcgtggagtgatctgtctgcttaattgcgtttcagataaggatctatattctttacaagtgtcgcagtgtaattgacccctctttcacgagagtgtgtgtcttttttgcgctcgcactttacattaggtcctgaaagcaacgaacgtgaccgcaacctcttgttgcctcatctcccaacattctttccttcgggttagatatttccattgaggctttccaaaactagagggaccgctgtcaacttctt…	35.500500000000002	-20.234490000000001	NA	0-100	yes
FJ643278	Globigerinita	glutinata	P148	7	gtggagcatgtggcttaatttgactcaacgcgggaaatcttaccgggtccggacacactgaggattgacaggtattatatagcaactttcgggttgtctattgttaaatatgctagtcctttcatgattatgtgataggtggtgcatggccgttcttagttcgtggagtgatctgtctgcttaattgcgtttcagataaggatctatattctttacaagtgtcgcagtgtaattgacccctctttcacgagagtgcgtgtcttttttgcgctcgcactttacattaggtcctgaaagcaacgaacgtgaccgcaacctcttgttgcctcatctcccaacattctttccttcgggttagatatttccattgaggctttccaaaactagagggaccgctgt…	35.83466	-20.392160000000001	NA	0-100	yes
FJ643279	Globigerinita	glutinata	P148	13	gtggcttaatttgactcaacgcgggaaatcttaccgggtccggacacactgaggattgacaggtattatatagcaactttcgggttgtctattgttaaatatgctagtcctttcatgattatgtgataggtggtgcatggccgttcttagttcgtggagtgatctgtctgcttaattgcgtttcagataaggatctatattctttacaagtgtcgcagtgtaattgacccctctttcacgagagtgcgtgtcttttttgcgctcgcactttacattaggtcctgaaagcaacgaacgtgaccgcaacctcttgttgcctcatctcccaacattctttccttcgggttagatatttccattgaggctttccaaaactagagggaccgctgtcaacttctt…	35.83466	-20.392160000000001	NA	0-100	yes
FJ643280	Globigerinita	glutinata	P148	15	gtggagcatgtggcttaatttgactcaacgcgggaaatcttaccgggtccggacacactgaggattgacaggtattatatagcaactttcgggttgtctattgttaaatatgctagtcctttcatgattatgtgataggtggtgcatggccgttcttagttcgtggagtgatctgtctgcttaattgcgtttcagataaggatctatattctttacaagtgtcgcagtgtaattgacccctctttcacgagagtgcgtgtcttttttgcgctcgcactttacattaggtcctgaaagcaacgaacgtgaccgcaacctcttgttgcctcatctcccaacattctttccttcgggttagatatttccattgaggctttccaaaactagagggaccgctgt…	35.83466	-20.392160000000001	NA	0-100	yes
FJ643281	Globigerinita	glutinata	P148	17	gtggagcatgtggcttaatttgactcaacgcgggaaatcttaccgggtccggacacactgaggattgacaggtattatatagcaactttcgggttgtctattgttaaatatgctagtcctttcatgattatgtgataggtggtgcatggccgttcttagttcgtggagtgatctgtctgcttaattgcgtttcagataaggatctatattctttacaagtgtcgcagtgtaattgacccctctttcacgagagtgcgtgtcttttttgcgctcgcactttacattaggtcctgaaagcaacgaacgtgaccgcaacctcttgttgcctcatctcccaacattctttccttcgggttagatatttccattgaggctttccaaaactagagggaccgctgt…	35.83466	-20.392160000000001	NA	0-100	yes
FJ643282	Globigerinita	glutinata	P148	20	gtggagcatgtggcttaatttgactcaacgcgggaaatcttaccgggtccggacacactgaggattgacaggtattatatagcaaccttcgggttgtctattgttaaatatgctagtcctttcatgattatgtgataggtggtgcatggccgttcttagttcgtggagtgatctgtctgcttaattgcgtttcagataaggatctatattctttacaagtgtcgcagtgtaattgacccctctttcacgagagtgtgtgtcttttttgcgctcgcactttacattaggtcctgaaagcaacgaacgtgaccgcaacctcttgttgcctcatctcccaacattctttccttcgggttagatatttccattgaggctttccaaaactagagggaccgctgt…	35.83466	-20.392160000000001	NA	0-100	yes
FJ643283	Globigerinita	glutinata	P148	21	gtggagcatgtggcttaatttgactcaacgcgggaaatcttaccgggtccggacacactgaggattgacaggtattatatagcacgtacttttgtgcgtgtctattgttaaatatgctagtcctttcatgattatgtgataggtggtgcatggccgttcttagttcgtggagtgatctgtctgcttaattgcgtttcagataaggatctatattctttacaagtgtcgcagtgtaattgacccctctttcacgagagtgtgtgtcttttttgcgctcgcactttacattaggtcctgaaagcaacgaacgtgaccgcaacctcttgttgcctcatctcccaacattctttccttcgggttagatatttccattgaggctttccaaaactagagggaccg…	35.83466	-20.392160000000001	NA	0-100	yes
FJ643284	Globigerinita	glutinata	P148	26	gtggagcatgtggcttaatttgactcaacgcgggaaatcttaccgggtccggacacactgaggattgacaggtattatatagcaaccttcgggttgtctattgttaaatatgctagtcctttcatgattatgtgataggtggtgcatggccgttcttagttcgtggagtgatctgtctgcttaattgcgtttcagataaggatctatattctttacaagtgtcgcagtgtaattgacccctctttcacgagagtgcgtgtcttttttgcgctcgcactttacattaggtcctgaaagcaacgaacgtgaccgcaacctcttgttgcctcatctcccaacattctttccttcgggttagatatttccattgaggctttccaaaactagagggaccgctgt…	35.83466	-20.392160000000001	NA	0-100	yes
FJ643285	Globigerinita	glutinata	P148	28	gtggagcatgtggcttaatttgactcaacgcgggaaatcttaccgggtccggacacactgaggattgacaggtattatatagcaaccttcgggttgtctattgttaaatatgctagtcctttcatgattatgtgataggtggtgcatggccgttcttagttcgtggagtgatctgtctgcttaattgcgtttcagataaggatctatattctttacaagtgtcgcagtgtaattgacccctctttcacgagagtgtgtgtcttttttgcgctcgcactttacattaggtcctgaaagcaacgaacgtgaccgcaacctcttgttgcctcatctcccaacattctttccttcgggttagatatttccattgaggctttccaaaactagagggaccgctgt…	35.83466	-20.392160000000001	NA	0-100	yes
FJ643286	Globigerinita	glutinata	P149	4	gtggagcatgtggcttaatttgactcaacgcgggaaatcttaccgggtccggacacactgaggattgacaggtattatatagcacgcacacttcggtgtgtgtctattgttaaatatgctagtcctttcatgattatgtgataggtggtgcatggccgttcttagttcgtggagtgatctgtctgcttaattgcgtttcagataaggatctatattctttacagtgctgcagtcgtaattgacccctttctcacgagagtgtgtgtctttttgcgctcacactttacattaggtcctgaaagcaacgaacgtgaccgcaacctcttgttgcctcatctccccatcactaggtagtttcggctacttaacgtatcattgaggctttccaaaactagaggg…	35.83466	-20.392160000000001	NA	0-100	yes
FJ643287	Globigerinita	glutinata	P149	7	gtggagcatgtggcttaatttgactcaacgcgggaaatcttaccgggtccggacacactgaggattgacaggtattatatagcacgcacttcggtgtgtgtctattgttaaatatgctagtcctttcatgattatgtgataggtggtgcatggccgttcttagttcgtggagtgatctgtctgcttaattgcgtttcagataaggatctatattctttacgtgagtgattgcagacccctttctcacgagagtgtgtgtctcgcatgatctctctacattaggtcctgaaagcaacgaacgtgaccgcaacctcttgttgcctcatctccccatcactaggtagtttcggctacttaacgtatcattgaggctttccaaaactagagggaccgctgtca…	35.83466	-20.392160000000001	NA	0-100	yes
FJ643288	Globigerinita	glutinata	P149	18	gtggagcatgtggcttaatttgactcaacgcgggaaatcttaccgggtccggacacactgaggattgacaggtattatatagcacacttcggtgtgtctattgttaaatatgctagtcctttcatgattatgtgataggtggtgcatggccgttcttagttcgtggagtgatctgtctgcttaattgcgtttcagataaggatctatattctttacagtgctgcagtcgtaattgacccctttctcacgagagtgtgtgtctttttgcgctcacactttacattaggtcctgaaagcaacgaacgtgaccgcaacctcttgttgcctcatctccccatcactaggtagtttcggctacttaacgtatcattgaggctttccaaaactagagggaccgct…	35.83466	-20.392160000000001	NA	0-100	yes
FJ643289	Globigerinita	glutinata	P149	22	gtggagcatgtggcttaatttgactcaacgcgggaaatcttaccgggtccggacacactgaggattgacaggtattatatagcacgcacttcggtgtgtgtctattgttaaatatgctagtcctttcatgattatgtgataggtggtgcatggccgttcttagttcgtggagtgatctgtctgcttaattgcgtttcagataaggatctatattctttacgtgagtgattgcagacccctttctcacgagagtgtgtgtctcgcatgatctctctacattaggtcctgaaagcaacgaacgtgaccgcaacctcttgttgcctcatctccccatcactaggtagtttcggctacttaacgtatcattgaggctttccaaaactagagggaccgctgtca…	35.83466	-20.392160000000001	NA	0-100	yes
FJ643290	Globigerinita	glutinata	P149	28	gtggagcatgtggcttaatttgactcaacgcgggaaatcttaccgggtccggacacactgaggattgacaggtattatatagcacgcacttcggtgtgtgtctattgttaaatatgctagtcctttcatgattatgtgataggtggtgcatggccgttcttagttcgtggagtgatctgtctgcttaattgcgtttcagataaggatctatattctttacagtgctgcagtcgtaattgacccctttctcacgagagtgtgtgtctttttgcgctcacactttacattaggtcctgaaagcaacgaacgtgaccgcaacctcttgttgcctcatctccccatcactaggtagtttcggctacttaacgtatcattgaggctttccaaaactagagggac…	35.83466	-20.392160000000001	NA	0-100	yes
FJ643291	Globigerinita	glutinata	P149	30	gtggagcatgtggcttaatttgactcaacgcgggaaatcttaccgggtccggacacactgaggattgacaggtattatatagcacgcacttcggtgtgtgtctattgttaaatatgctagtcctttcatgattatgtgataggtggtgcatggccgttcttagttcgtggagtgatctgtctgcttaattgcgtttcagataaggatctatattctttacgtgagtgattgcagacccctttctcacgagagtgtgtgtctcgcatgatctctctacattaggtcctgaaagcaacgaacgtgaccgcaacctcttgttgcctcatctccccatcactaggtagtttcggctacttaacgtatcattgaggctttccaaaactagagggaccgctgtca…	35.83466	-20.392160000000001	NA	0-100	yes
FJ643292	Globigerinita	glutinata	P151	6	gtggagcatgtggcttaatttgactcaacgcgggaaatcttaccgggtccggacacactgaggattgacaggtattatatagcacgtacttttgtgcgtgtctattgttaaatatgctagtcctttcatgattatgtgataggtggtgcatggccgttcttagttcgtggagtgatctgtctgcttaattgcgtttcagataaggatctatattctttacaagtgtcgcagtgtaattgacccctctttcacgagagtgcgtgtcttttttgcgctcgcactttacattaggtcctgaaagcaacgaacgtgaccgcaacctcttgttgcctcatctcccaacattctttccttcgggttagatatttccattgaggctttccaaaactagagggaccg…	35.83466	-20.392160000000001	NA	0-100	yes
FJ643293	Globigerinita	glutinata	P151	8	gtggagcatgtggcttaatttgactcaacgcgggaaatcttaccgggtccggacacactgaggattgacaggtattatatagcacgtacttttgtgcgtgtctattgttaaatatgctagtcctttcatgattatgtgataggtggtgcatggccgttcttagttcgtggagtgatctgtctgcttaattgcgtttcagataaggatctatattctttacaagtgtcgcagtgtaattgacccctctttcacgagagtgcgtgtcttttttgcgctcgcactttacattaggtcctgaaagcaacgaacgtgaccgcaacctcttgttgcctcatctcccaacattctttccttcgggttagatatttccattgaggctttccaaaactagagggaccg…	35.83466	-20.392160000000001	NA	0-100	yes
FJ643294	Globigerinita	glutinata	P152	3	gtggagcatgtggcttaatttgactcaacgcgggaaatcttaccgggtccggacacactgaggattgacaggtattatatagcacgcacttcggtgtgtgtctattgttaaatatgctagtcctttcatgattatgtgataggtggtgcatggccgttcttagttcgtggagtgatctgtctgcttaattgcgtttcagataaggatctatattctttacgtgagtgattgcagacccctttctcacgagagtgtgtgtctcgcatgatctctctacattaggtcctgaaagcaacgaacgtgaccgcaacctcttgttgcctcatctccccatatcaactaggtagtttcggctacttaacgtatcattgaggctttccaaaactagagggaccgctg…	35.83466	-20.392160000000001	NA	0-100	yes
FJ643295	Globigerinita	glutinata	P152	28	cgcgggaaatcttaccgggtccggacacactgaggattgacaggtattatatagcacacttcggtgtgtctattgttaaatatgctagtcctttcatgattatgtgataggtggtgcatggccgttcttagttcgaggagtgatctgtctgcttaattgcgtttcaaataaggatctatattctttacagtgctgcagtcgtaattgacccctttctcacgagagtgtgtgtctttttgcgctcacactttacattaggtcctgaaagcaacgaacgtgaccgcaacctcttgttgcctcatctccccatcactaggtagtttcggctacttaacgtatcattgaggctttccaaaactagagggaccgctgtcaacttcttaaaccagaggaaggttg…	35.83466	-20.392160000000001	NA	0-100	yes
FJ643296	Globigerinita	glutinata	R019	10	gaacgcgtggagcatgtggcttaatttgactcaacgcgggaaatcttaccgggtccggacacactgaggattgacaggtattatatagcaactttcgagttgtctattgttaaatatgctagtcctttcatgattatgtgataggtggtgcatggccgttcttagttcgtggagtgatctgtctgcttaattgcgtttcagataaggatctatattctttacaagtgtcgcagtgtaattgacccctctttcacgagagtgtgtgtcttttttgcgctcgcactttacattaggtcctgaaagcaacgaacgtgaccgcaacctcttgttgcctcatctcccaacattctttccttcgggttagatatttccattgaggctttccaaaactagagggac…	34.833300000000001	-20.235289999999999	2002-02-12	Not available	yes
FJ643297	Globigerinita	glutinata	R019	19	gaacgcgtggagcatgtggcttaatttgactcaacgcgggaaatcttaccgggtccggacacactgaggattgacaggtattatatagcaactttcgagttgtctattgttaaatatgctagtcctttcatgattatgtgataggtggtgcatggccgttcttagttcgtggagtgatctgtctgcttaattgcgtttcagataaggatctatattctttacaagtgtcgcagtgtaattgacccctctttcacgagagtgtgtgtcttttttgcgctcgcactttacattaggtcctgaaagcaacgaacgtgaccgcaacctcttgttgcctcatctcccaacattctttccttcgggttagatatttccattgaggctttccaaaactagagggac…	34.833300000000001	-20.235289999999999	2002-02-12	Not available	yes
FJ643298	Tenuitella	fleisheri	P085	16	gaacgcgtggagcatgtgacttaatttgactcaacgcgggaaatcttaccgggtccggacacactgaggattgacaggcaatatatgattcagctttcgggttgtttcattgttaaatatgctagtcctttcatgattatgtgataggtggtgcatggccgttcttagttcgtggagtgatctgtctgcttaattgcgtttcacttaatttataggatctaatatttttacgagtgagtaggttttgacccacactgcattttattatgtggtggtccgtgcgtcattacaattactggcctgcttcgctctaattagctatcctttgaaagcaacgaacgtgaccgcaacctcttgttgccttcgtttaacatcctactcttagtggtgggtattgag…	35.002330000000001	-21.004660000000001	NA	300-400	yes
FJ643299	Tenuitella	fleisheri	P085	23	gaacgcgtggagcatgtggcttaatttgactcaacgcgggaaatcttaccgggtccggacacactgaggattgacaggcaatatatgattcagctttcgggttgtttcattgttaaatatgctagtcctttcatgattatgtgataggtggtgcatggccgttcttagttcgtggagtgatctgtctgcttaattgcgtttcacttaatttataggatctaatatttttacgagtgagtaggttttgacccacactgcattttattatgtggtggtccgtgcgtcattacaattactggcctgcttcgctctaattagctatcctttgaaagcaacgaacgtgaccgcaacctcttgttgccttcgtttaacatcctactcttagtggtgggtattgag…	35.002330000000001	-21.004660000000001	NA	300-400	yes
FJ643300	Tenuitella	fleisheri	P085	45	gaacgcgtggagcatgtggcttaatttgactcaacgcgggaaatcttaccgggtccggacacactgaggattgacaggcaatatatgattcagctttcgggttgtttcattgttaaatatgctagtcctttcatgattatgtgataggtggtgcatggccgttcttagttcgtggagtgatctgtctgcttaattgcgtttcacttaatttataggatctaatatttttacgagtgagtaggttttgacccacactgcattttattatgtggtggtccgtgcgtcattacatttccattggcctgcttcgctctaattagctatcctttgaaagcaacgaacgtgaccgcaacctcttgttgccttcgtttaacatcctactcttagtggtgggtattg…	35.002330000000001	-21.004660000000001	NA	300-400	yes
FJ643301	Tenuitella	fleisheri	P085	47	gaacgcgtggagcatgtggcttaatttgactcaacgcgggaaatcttaccgggtccggacacactgaggattgacaggcaatatatgattcagctttcgggttgtttcattgttaaatatgctagtcctttcatgattatgtgataggtggtgcatggccgttcttagttcgtggagtgatctgtctgcttaattgcgtttcacttaatttataggatctaatatttttacgagtgagtaggttttgacccacactgcattttattatgtggtggtccgtgcgtcattacaattactggcctgcttcgctctaattagctatcctttgaaagcaacgaacgtgaccgcaacctcttgttgccttcgtttaacatcctactcttagtggtgggtattgag…	35.002330000000001	-21.004660000000001	NA	300-400	yes
FJ643302	Tenuitella	fleisheri	P086	11	gaacgcgtggagcatgtggcttaatttgactcaacgcgggaaatcttaccgggtccggacacactgaggattgacaggcaatatatgattcagctttcgggttgtttcattgttaaatatgctagtcctttcatgattatgtgataggtggtgcatggccgttcttagttcgtggagtgatctgtctgcttaattgcgtttcacttaatttataggatctaatatttttacgagtgagtaggttttgacccacactgcattttattatgtggtggtccgtgcgtcattacaattactggcctgcttcgctctaattagctatcctttgaaagcaacgaacgtgaccgcaacctcttgttgccttcgtttaacatcctactcttagtggtgggtattgag…	35.002330000000001	-21.004660000000001	NA	300-400	yes
FJ643303	Globorotalia	hirsuta	P027	2	gtggagcatgtggcttaatttgactcaacgcggggaatcttaccgggtccggacacactgaggattgacaggcaaatctaatagaatctttcttattttctaataagtatagatttctatttgttataaagatgctagtcctttcatgattatgtgataggtggtgcatggccattcttagttcgtggagtgatctgtctgcttaattgcgtttcactaaggtcccagtaatctaaggtatgctcgtctacttatctcatatgacgctgatagacccctcgtaagagcgcgttgtctattgcgttaatatatgtaacaagtgacacatactgttgggatctgaaagcaacgaacgtgaccgcaacgtcttgttgcctttctaatttattctaattcttt…	33.000329999999998	-22	NA	0-20	yes
FJ643304	Globorotalia	hirsuta	P027	6	gtggagcatgtggcttaatttgactcaacgcggggaatcttaccgggtccggacacactgaggattgacaggcaaatctaatagaatctttcttattttctaataagtatagatttctatttgttataaagatgctagtcctttcatgattatgtgataggtggtgcatggccgttcttagttcgtggagtgatctgtctgcttaattgcgtttcactaaggtcccagtaatctaaggtatgctcgtctacttatctcatatgacgctgatagacccctcgtaagagcgcgttgtctattgcgttaatatatgtaacaagtgacacatactgttgggatctgaaagcaacgaacgtgaccgcaacgtcttgttgcctttctaatttattctaattcttt…	33.000329999999998	-22	NA	0-20	yes
FJ643305	Globorotalia	hirsuta	P029	5	cgcggggaatcttaccgggtccggacacactgaggattgacaggcaaatctaatagaatctttctcatttttaatgagtatagatttctatttgttataaagatgctagtcctttcatgattatgtgataggtggtgcatggccgttcttagttcgtggagtgatctgtctgcttaattgcgtttcactaaggtcccagtaatctaaggtatgctcgtctacttatctcatatgacgctgatagacccctcgtaagagcgcgttgtctattgcgttaatatatgtaacaagtgacacatactgttgggatctgaaagcaacgaacgtgaccgcaacgtcttgttgcctttctaatttattctaattcttttgtaattagtctaataacaaaggctattc…	33.000329999999998	-22	NA	80-100	yes
FJ643306	Globorotalia	hirsuta	P029	9	gtggagcatgtggcttaatttgactcaacgcggggaatcttaccgggtccggacacactgaggattgacaggcaaatctaatagaatctttcttattttctaataagtatagatttctatttgttataaagatgctagtcctttcatgattatgtgataggtggtgcatggccgttcttagttcgtggagtgatctgtctgcttaattgcgtttcactaaggtcccagtaatctaaggtatgctcgtctacttatctcatatgacgctgatagacccctcgtaagagcgcgttgtctattgcgttaatatatgtaacaagtgacacatactgttgggatctgaaagcaacgaacgtgaccgcaacgtcttgttgcctttctaatttattctaattcttt…	33.000329999999998	-22	NA	80-100	yes
FJ643307	Globorotalia	hirsuta	P066	4	ggggaatcttaccgggtccggacacactgaggattgacaggcaaatctaatagaatctttctcatttttaatgagtatagatttctatttgttataaagatgctagtcctttcatgattatgtgataggtggtgcatggccgttcttagttcgtggagtgatctgtctgcttaattgcgtttcactaaggtcccagtaatctaaggtatgctcgtctacttatctcatatgacgctgatagacccctcgtaagagcgcgttgtctattgcgttaatatatgtaacaagtgacacatactgttgggatctgaaagcaacgaacgtgaccgcaacgtcttgttgcctttctaatttattctaattcttttgtaattagtctaataacaaaggctattcttt…	33.000329999999998	-22	NA	400-500	yes
FJ643308	Globorotalia	hirsuta	P066	13	gtggagcatgtggcttaatttgactcaacgcggggaatcttaccgggtccggacacactgaggattgacaggcaaatctaatagaatctttctcatttttaatgagtatagatttctatttgttataaagatgctagtcctttcatgattatgtgataggtggtgcatggccgttcttagttcgtggagtgatctgtctgcttaattgcgtttcactaaggtcccagtaatctaaggtatgctcgtctacttatctcatatgacgctgatagacccctcgtaagagcgcgttgtctattgcgttaatatatgtaacaagtgacacatactgttgggatctgaaagcaacgaacgtgaccgcaacgtcttgttgcctttctaatttattctaattctttt…	33.000329999999998	-22	NA	400-500	yes
FJ643309	Globorotalia	hirsuta	P069	60	gtggagcatgtggcttaatttgactcaacgcggggaatcttaccgggtccggacacactgaggattgacaggcaaatctaatagaatctttctcatttttaatgagtatagatttctatttgttataaagatgctagtcctttcatgattatgtgataggtggtgcatggccgttcttagttcgtggagtgatctgtctgcttaattgcgtttcactaaggtcccagtaatctaaggtatgctcgtctacttatctcatatgacgctgatagacccctcgtaagagcgcgttgtctattgcgttaatatatgtaacaagtgacacatactgttgggatctgaaagcaacgaacgtgaccgcaacgtcttgttgcctttctaatttattctaattctttt…	33.000329999999998	-22	NA	200-300	yes
FJ643310	Globorotalia	hirsuta	P069	71	gtggagcatgtggcttaatttgactcaacgcggggaatcttaccgggtccggacacactgaggattgacaggcaaatctaatagaatctttctcatttttaatgagtatagatttctatttgttataaagatgctagtcctttcatgattatgtgataggtggtgcatggccgttcttagttcgtggagtgatctgtctgcttaattgcgtttcactaaggtcccagtaatctaaggtatgctcgtctacttatctcatatgacgctgatagacccctcgtaagagcgcgttgtctattgcgttaatatatgtaacaagtgacacatactgttgggatctgaaagcaacgaacgtgaccgcaacgtcttgttgcctttctaatttattctaattctttt…	33.000329999999998	-22	NA	200-300	yes
FJ643311	Globorotalia	hirsuta	R002	2	gaacgcgyggagcatgtggcttaatttgactcaacgcggggaatcttaccgggtccggacacactgaggattgacaggcaaatctaatagaatctttctcatttttaatgagtatagatttctatttgttataaagatgctagtcctttcatgattatgtgataggtggtgcatggccgttcttagttcgtggagtgatctgtctgcttaattgcgtttcactaaggtcccagtaatctaaggtatgctcgtctacttatctcatatgacgctgatagacccctcgtaagagcgcgttgtctattgcgttaatatatgtaacaagtgacacatactgttgggatctgaaagcaacgaacgtgaccgcaacgtcttgttgcctttctaatttattctaat…	34.833329999999997	-28.483329999999999	2002-02-12	Not available	yes
FJ643312	Globorotalia	hirsuta	R002	9	gaacgcgtggagcatgtggcttaatttgactcaacgcggggaatcttaccgggtccggacacactgaggattgacaggcaaatctaatagaatctttctcatttttaatgagtatagatttctatttgttataaagatgctagtcctttcatgattatgtgataggtggtgcatggccgttcttagttcgtggagtgatctgtctgcttaattgcgtttcactaaggtcccagtaatctaaggtatgctcgtctacttatctcatatgacgctgatagacccctcgtaagagcgcgttgtctattgcgttaatatatgtaacaagtgacacatactgttgggatctgaaagcaacgaacgtgaccgcaacgtcttgttgcctttctaatttattctaat…	34.833329999999997	-28.483329999999999	2002-02-12	Not available	yes
FJ643313	Globorotalia	hirsuta	R002	11	gaacgcgtggagcatgtggcttaatttgactcaacgcggggaatcttaccgggtccggacacactgaggattgacaggcaaatctaatagaatctttctcatttttaatgagtatagatttctatttgttataaagatgctagtcctttcatgattatgtgataggtggtgcatggccgttcttagttcgtggagtgatctgtctgcttaattgcgtttcactaaggtcccagtaatctaaggtatgctcgtctacttatctcatatgacgctgatagacccctcgtaagagcgcgttgtctattgcgttaatatatgtaacaagtgacacatactgttgggatctgaaagcaacgaacgtgaccgcaacgtcttgttgcctttctaatttattctaat…	34.833329999999997	-28.483329999999999	2002-02-12	Not available	yes
FJ643314	Globorotalia	inflata	P121	5	gtggagcatgtggcttaatttgactcaacgcgggaaatcttaccgggtccggacacactgaggattgacaggcaatatattagcataaagactcgtctttagcgctaattgttaaatatgctagtcctttcatgattatgtgataggtggtgcatggccgttcttagttcgtggagtgatctgtctgcttaattgcgtttcactaagggcccataaattcaaggtatgttagcaaatgctgctctattgacccctaataggcttaactgtctttagcgcgtgtctctacgagttctttaaagcactgcgcatgctgttgggtcctgaaagcaacgaacgtgaccgcaacgtcttgttgcctctctataataccttcttatttttaataagagtatttac…	35.500500000000002	-20.234490000000001	NA	100-200	yes
FJ643315	Globorotalia	inflata	P137	47	gtggagcatgtggcttaatttgactcaacgcgggaaatcttaccgggtccggacacactgaggattgacaggcaatatattagcataaagactcgtctttagcgctaattgttaaatatgctagtcctttcatgattatgtgataggtggtgcatggccgttcttagttcgtggagtgatctgtctgcttaattgcgtttcactaagggcccataaattcaaggtatgttagcaaatgctgctctattgacccctaataggcttaactgtctttagcgcgtgtctctacgagttctttaaagcactgcgcatgctgttgggtcctgaaagcaacgaacgtgaccgcaacgtcttgttgcctctctataataccttcttatttttaataagagtatttac…	35.500500000000002	-20.234490000000001	NA	0-100	yes
FJ643316	Globorotalia	inflata	P137	70	gtggagcatgtggcttaatttgactcaacgcgggaaatcttaccgggtccggacacactgaggattgacaggcaatatattagcataaagactcgtctttagcgctaattgttaaatatgctagtcctttcatgattatgtgataggtggtgcatggccgttcttagttcgtggagtgatctgtctgcttaattgcgtttcactaagggcccataaattcaaggtatgttagcaaatgctgctctattgacccctaataggcttaaccgtctttagcgcgtgtctctacgagttctttaaagcactgcgcatgctgttgggtcctgaaagcaacgaacgtgaccgcaacgtcttgttgcctctctataataccttcttatttttaataagagtatttac…	35.500500000000002	-20.234490000000001	NA	0-100	yes
FJ643317	Globorotalia	inflata	P138	1	gtggagcatgtggcttaatttgactcaacgcgggaaatcttaccgggtccggacacactgaggattgacaggcaatatattagcataaagactcgtctttagcgctaattgttaaatatgctagtcctttcatgattatgtgataggtggtgcatggccgttcttagttcgtggagtgatctgtctgcttaattgcgtttcactaagggcccataaattcaaggtatgttagcaaatgctgctctattgacccctaataggcttaaccgtctttagcgcgtgtctctacgagttctttaaagcactgcgcatgctgttgggtcctgaaagcaacgaacgtgaccgcaacgtcttgttgcctctctataatatcttcttatttttaataagagtatttac…	35.500500000000002	-20.234490000000001	NA	0-100	yes
FJ643318	Globorotalia	inflata	P138	14	gtggagcatgtggcttaatttgactcaacgcgggaaatcttaccgggtccggacacactgaggattgacaggcaatatattagcataaagactcgtctttagcgctaattgttaaatatgctagtcctttcatgattatgtgataggtggtgcatggccgttcttagttcgtggagtgatctgtctgcttaattgcgtttcactaagggcccataaattcaaggtatgttagcaaatgctgctctattgacccctaataggcttaactgtctttagcgcgtgtctctacgagttctttaaagcactgcgcatgctgttgggtcctgaaagcaacgaacgtgaccgcaacgtcttgttgcctctctataataccttcttatttttaataagagtatttac…	35.500500000000002	-20.234490000000001	NA	0-100	yes
FJ643319	Globorotalia	inflata	R023	1	gaacgcgtggagcatgtggcttaatttgactcaacgcgggaaatcttaccgggtccggacacactgaggattgacaggcaatatattagcataaagactcgtctttagcgctaattgttaaatatgctagtcctttcatgattatgtgataggtggtgcatggccgttcttagttcgtggagtgatctgtctgcttaattgcgtttcactaagggcccataaattcaaggtatgttagcaaatgctgctctattgacccctaataggcttaattgtctttagcgcgtgtctctacgagttctttaaagcactgcgcatgctgttgggtcctgaaagcaacgaacgtgaccgcaacgtcttgttgcctctctataatatcttcttatttttaataagagt…	26.36666	-22.3	2002-02-16	Not available	yes
FJ643320	Globorotalia	inflata	R023	8	gaacgcgtggagcatgtggcttaatttgactcaacgcgggaaatcttaccgggtccggacacactgaggattgacaggcaatatattagcataaagactcgtctttagcgctaattgttaaatatgctagtcctttcatgattatgtgataggtggtgcatggccgttcttagttcgtggagtgatctgtctgcttaattgcgtttcactaagggcccataaattcaaggtatgttagcaaatgctgctctattgacccctaataggcttaactgtctttagcgcgtgtctctacgagttctttaaagcactgcgcatgctgttgggtcctgaaagcaacgaacgtgaccgcaacgtcttgttgcctctctataataccttcttatttttaataagagt…	26.36666	-22.3	2002-02-16	Not available	yes
FJ643321	Globorotalia	hirsuta	R021	36	ctaatagaatctttctcatttttaatgagtatagatttctatttgttataaagatgctagtcctttcatgattatgtgataggtggtgcatggccgttcttagttcgtggagtgatctgtctgcttaattgcgtttcactaaggtcccagtaatctaaggtatgctcgtctacttatctcatatgacgctgatagacccctcgtaagagcgcgttgtctattgcgttaatatatgtaacaagtgacacatactgttgggatctgaaagcaacgaacgtgaccgcaacgtcttgttgcctttctaatttattctaattcttttgtaattagtctaataacaaaggctattctttaaactagacggaccgctgtttctcttttaaaccagaggaaggttgc…	34.833300000000001	-28.4833	2002-02-12	Not available	yes
FJ643322	Globorotalia	truncatulinoides	P114	1	aatcttaccgggtccggacacactgaggattgacagacggttattgacttatactcgcttaatggctttaagctgttaaacgtttaacacctttacacaaagatgctagtcctttcatgatcgtttgataggtggtgcatggccgttcttagttcgtggagtgatctgtctgcctaattgcgtttcactaaggtcccattcttcatacgtatgaatagcgtcttaactcacttttaccgctacctatttgtagtaagcgctcatactattgggaccggaatgcaacgagcgcgactgcaccacctaattgccccttatctaccattaattactttattaaccgccctgtacgggcaccggggccttacctttactgaaactagctggaccgctgctttc…	35.500500000000002	-20.234490000000001	NA	200-300	yes
FJ643323	Globorotalia	truncatulinoides	P114	6	gtggagcatgtggcttaatttgactcaacgcggggaatcttaccgggtccggacacactgaggattgacagacggttattgacttatactcgcttaatggctttaagctgttaagtgtttaacacctttacacaaagatgctagtcctttcatgatcgtttgataggtggtgcatggccgttcttagttcgtggagtgatctgtctgcctaattgcgtttcactaaggtcccattcttcatacgtatgaatagcgtcttaactcacttttaccgctacctatttgtagtaagcgctcatactattgggaccggaatgcaacgagcgcgactgcaccacctaattgccccttatctaccattaattactttattaaccgccctgtacgggcaccggggcc…	35.500500000000002	-20.234490000000001	NA	200-300	yes
FJ643324	Globorotalia	truncatulinoides	P114	14	gtggagcatgtggcttaatttgactcaacgcggggaatcttaccgggtccggacacactgaggattgacagacggttattgacttatactcgcttaatggctttaagctgttaaacgtttaacacctttacacaaagatgctagtcctttcatgatcgtttgataggtggtgcatggccgttcttagttcgtggagtgatctgtctgcctaattgcgtttcactaaggtcccattcttcatacgtatgaatagcgtcttaactcacttttaccgctacctatttgtagtaagcgctcatactattgggaccggaatgcaacgagcgcgactgcaccacctaattgccccttatctaccattaattactttattaaccgccctgtacgggcaccggggcc…	35.500500000000002	-20.234490000000001	NA	200-300	yes
FJ643325	Globorotalia	truncatulinoides	P115	3	acgacttatccgctttagcgctttaagattattggacggttatgcctgcctcgagagagtgtacagggcagcaagagtaatgattccctcgtttttactactaataccgcgcttggtaacatattacactcgattaagtagggtctttgcttctaatagcaattgctatcctcacccttaggctctaaggatattactatctgtaaggtctacagggaggtgtatatggcgtacttacttattcacggtggggacagaccattgttaactgttggtctcggtctcaactaggaatgcctcgtacgggttggttcaccaaaccacccggaatatgtccctgccctttgtacacaccgcccgtcgctcttatcgatgaactcacttgtgaggctgagggac…	35.500500000000002	-20.234490000000001	NA	200-300	yes
FJ643326	Globorotalia	truncatulinoides	P115	5	gtggagcatgtggcttaatttgactcaacgcggggaatcttaccgggtccggacacactgaggattgacagacggttattgacttatactcgcttaatggctttaagctcgctttaagctgttaaacgtttaacacctttacacaaagatgctagtcctttcatgatcgtttgataggtggtgcatggccgttcttagttcgtggagtgatctgtctgcctaattgcgtttcactaaggtcccattcttcatacgtatgaatagcgtcttaactcacttttaccgctacctatttgtagtaagcgctcatactattgggaccggaatgcaacgagcgcgactgcaccacctaattgccccttatctaccattaattactttattaaccgccctgtacgg…	35.500500000000002	-20.234490000000001	NA	200-300	yes
FJ643327	Globorotalia	truncatulinoides	P115	6	gtggagcatgtggcttaatttgactcaacgcggggaatcttaccgggtccggacacactgaggattgacagacggttattgacttatactcgcttaatggctttaagctcgctttaagctgttaaacgtttaacacctttacacaaagatgctagtcctttcatgatcgtttgataggtggtgcatggccgttcttagttcatggagtgatctgtctgcctaattgcgtttcactaaggtcccattcttcatacgtatgaatagcgtcttaactcacttttaccgctacctatttgtagtaagcgctcatactattgggaccggaatgcaacgagcgcgactgcaccacctaattgccccttatctaccattaattactttattaaccgccctgtacgg…	35.500500000000002	-20.234490000000001	NA	200-300	yes
FJ643328	Globorotalia	truncatulinoides	P115	10	gtggagcatgtggcttaatttgactcaacgcggggaatcttaccgggtccggacacactgaggattgacagacggttattgacttatactcgcttaatggctttaagctcgctttaagctgttaaacgtttaacacctttacacaaagatgctagtcctttcatgatcgtttgataggtggtgcatggccgttcttagttcgtggagtgatctgtctgcctaattgcgtttcactaaggtcccattcttcatacgtatgaatagcgtcttaactcacttttaccgctacctatttgtagtaagcgctcatactattgggaccggaatgcaacgagcgcgactgcaccacctaattgccccttatctaccattaattactttattaaccgccctgtacgg…	35.500500000000002	-20.234490000000001	NA	200-300	yes
FJ643329	Globorotalia	truncatulinoides	P115	13	tgaggattgacagacggttattgacttatactcgcttaatggctttaagctcgctttaagctgttaaacgtttaacacctttacacaaagatgctagtcctttcatgatcgtttgataggtggtgcatggccgttcttagttcgtggagtgatctgtctgcctaattgcgtttcactaaggtcccattcttcatacgtatgaatagcgtcttaactcacttttaccgctacctatttgtagtaagcgctcatactattgggaccggaatgcaacgagcgcgactgcaccacctaattgccccttatctaccattaattactttattaaccgccctgtacgggcaccggggccttacctttactgaaactagctggaccgctgctttcctttaagccaga…	35.500500000000002	-20.234490000000001	NA	200-300	yes
FJ643330	Globorotalia	truncatulinoides	R005	4	gaacgcgtggagcatgtggcttaatttgactcaacgcggggaatcttaccgggtccggacacactgaggattgacagacggttattgacttatactcgcttaatagctttaagctgttaagtgtttaacacctttacacaaagatgctagtcctttcatgatcgtttgataggtggtgcatggccgttcttagttcgtggagtgatctgtctgcctaattgcgtttcactaaggtcccattcttcatacgtatgaatagcgtcttaactcacttttaccgctacctatttgtagtaagcgctcatactattgggaccggaatgcaacgagcgcgactgcaccacctaattgccccttatctaccattaattactttattaaccgccctgtacgggcacc…	34.833329999999997	-28.483329999999999	2002-02-12	Not available	yes
FJ643331	Globorotalia	truncatulinoides	R005	10	gaacgcgtggagcatgtggcttaatttgactcaacgcggggaatcttaccgggtccggacacactgaggattgacagacggttattgacttatactcgcttaatagctttaagctgttaagtgtttaacacctttacacaaagatgctagtcctttcatgatcgtttgataggtggtgcatggccgttcttagttcgtggagtgatctgtctgcctaattgcgtttcactaaggtcccattcttcatacgtatgaatagcgtcttaactcacttttaccgctacctatttgtagtaagcgctcatactattgggaccggaatgcaacgagcgcgactgcaccacctaattgccccttatctaccattaattactttattaaccgccctgtacgggcacc…	34.833329999999997	-28.483329999999999	2002-02-12	Not available	yes
FJ643332	Globorotalia	truncatulinoides	R005	15	gaacgcgtggagcatgtggcttaatttgactcaacgcggggaatcttaccgggtccggacacactgaggattgacagacggttattgacttatactcgcttaatggctttaagctgttaagtgtttaacacctttacacaaagatgctagtcctttcatgatcgtttgataggtggtgcatggccgttcttagttcgtggagtgatctgtctgcctaattgcgtttcactaaggtcccattcttcatacgtatgaatagcgtcttaactcacttttaccgctacctatttgtagtaagcgctcatactattgggaccggaatgcaacgagcgcgactgcaccacctaattgccccttatctaccattaattactttattaaccgccctgtacgggcacc…	34.833329999999997	-28.483329999999999	2002-02-12	Not available	yes
FJ643333	Globorotalia	truncatulinoides	R005	19	gaacgcgtggagcatgtggcttaatttgactcaacgcggggaatcttaccgggtccggacacactgaggattgacagacggttattgacttatactcgcttaatagctttaagctgttaagtgtttaacacctttacacaaagatgctagtcctttcatgatcgtttgataggtggtgcatggccgttcttagttcgtggagtgatctgtctgcctaattgcgtttcactaaggtcccattcttcatacgtatgaatagcgtcttaactcacttttaccgctacctatttgtagtaagcgctcatactattgggaccggaatgcaacgagcgcgactgcaccacctaattgccccttatctaccattaattactttattaaccgccctgtacgggcacc…	34.833329999999997	-28.483329999999999	2002-02-12	Not available	yes
FJ643334	Globorotalia	truncatulinoides	R012	9	gaacgcgtggagcatgtggcttaatttgactcaacgcggggaatcttaccgggtccggacacactgaggattgacagacggttattgacttatactcgcttaatggctttaagctcgctttaagctgttaaacgtttaacacctttacacaaagatgctagtcctttcatgatcgtttgataggtggtgcatggccgttcttagttcgtggagtgatctgtctgcctaattgcgtttcactaaggtcccattcttcatacgtatgaatagcgtcttaactcacttttaccgctacctatttgtagtaagcgctcatactattgggaccggaatgcaacgagcgcgactgcaccacctaattgccccttatctaccattaattactttattaaccgccct…	34.833329999999997	-28.483329999999999	2002-02-12	Not available	yes
FJ643335	Globorotalia	truncatulinoides	R012	27	gaacgcgtggagcatgtggcttaatttgactcaacgcggggaatcttaccgggtccggacacactgaggattgacagacggttattgacttatactcgcttaatggctttaagctcgctttaagctgttaaacgtttaacacctttacacaaagatgctagtcctttcatgatcgtttgataggtggtgcatggccgttcttagttcgtggagtgatctgtctgcctaattgcgtttcactaaggtcccattcttcatacgtatgaatagcgtcttaactcacttttaccgctacctatttgtagtaagcgctcatactattgggaccggaatgcaacgagcgcgactgcaccacctaattgccccttatctaccattaattactttattaaccgccct…	34.833329999999997	-28.483329999999999	2002-02-12	Not available	yes
FJ643336	Globorotalia	truncatulinoides	R012	28	gaacgcgtggagcatgtggcttaatttgactcaacgcggggaatcttaccgggtccggacacactgaggattgacagacggttattgacttatactcgcttaatggctttaagctcgctttaagctgttaaacgtttaacacctttacacaaagatgctagtcctttcatgatcgtttgataggtggtgcatggccgttcttagttcgtggagtgatctgtctgcctaattgcgtttcactaaggtcccattcttcatacgtatgaatagcgtcttaactatcttttaccgctacctatttgtagtaagcgctcatactattgggaccggaatgcaacgagcgcgactgcaccacctaattgccccttatctaccattaattactttattaaccgccct…	34.833329999999997	-28.483329999999999	2002-02-12	Not available	yes
FJ643337	Globorotalia	truncatulinoides	R012	31	gaacgcgtggagcatgtggcttaatttgactcaacgcggggaatcttaccgggtccggacacactgaggattgacagacggttattgacttatactcgcttaatggctttaagctgttaagtgtttaacacctttacacaaagatgctagtcctttcatgatcgtttgataggtggtgcatggccgttcttagttcgtggagtgatctgtctgcctaattgcgtttcactaaggtcccattcttcatacgtatgaatagcgtcttaactcacttttaccgctacctatttgtagtaagcgctcatactattgggaccggaatgcaacgagcgcgactgcaccacctaattgccccttatctaccattaattactttattaaccgccctgtacgggcacc…	34.833329999999997	-28.483329999999999	2002-02-12	Not available	yes
FJ643338	Globorotalia	truncatulinoides	R030	12	gaacgcgtggagcatgtggcttaatttgactcaacgcggggaatcttaccgggtccggacacactgaggattgacagacggttattgacttatactcgcttaatggctttaagctgttaaacgtttaacacctttacacaaagatgctagtcctttcatgatcgtttgataggtggtgcatggccgttcttagttcgtggagtgatctgtctgcctaattgcgtttcactaaggtcccattcttcatacgtatgaatagcgtcttaactcacttttaccgctacctatttgtagtaagcgctcatactattgggaccggaatgcaacgagcgcgactgcaccacctaattgccccttatctaccattaattactttattaaccgccctgtacgggcacc…	34.833329999999997	-28.483329999999999	2002-02-12	Not available	yes
FJ643339	Globorotalia	truncatulinoides	R031	8	gaacgcgtggagcatgtggcttaatttgactcaacgcggggaatcttaccgggtccggacacactgaggattgacagacggttattgacttatactcgcttaatggctttaagctgttaaacgtttaacacctttacacaaagatgctagtcctttcatgatcgtttgataggtggtgcatggccgttcttagttcgtggagtgatctgtctgcctaattgcgtttcactaaggtcccattcttcatacgtatgaatagcgtcttaactcacttttaccgctacctatttgtagtaagcgctcatactattgggaccggaatgcaacgagcgcgactgcaccacctaattgccccttatctaccattaattactttattaaccgccctgtacgggcacc…	34.833329999999997	-28.483329999999999	2002-02-12	Not available	yes
FJ643340	Globorotalia	truncatulinoides	R036	4	gaacgcgtggagcatgtggcttaatttgactcaacgcggggaatcttaccgggtccggacacactgaggattgacagacggttattgacttatactcgcttaatggctttaagctgttaaacgtttaacacctttacacaaagatgctagtcctttcatgatcgtttgataggtggtgcatggccgttcttagttcgtggagtgatctgtctgcctaattgcgtttcactaaggtcccattcttcatacgtatgaatagcgtcttaactcacttttaccgctacctatttgtagtaagcgctcatactattgggaccggaatgcaacgagcgcgactgcaccacctaattgccccttatctaccattaattactttattaaccgccctgtacgggcacc…	29.966660000000001	-21.966660000000001	2002-02-16	Not available	yes
FJ643341	Globorotalia	truncatulinoides	R036	6	gaacgcgtggagcatgtggcttaatttgactcaacgcggggaatcttaccgggtccggacacactgaggattgacagacggttattgacttatactcgcttaatggctttaagctgttaaacgtttaacacctttacacaaagatgctagtcctttcatgatcgtttgataggtggtgcatggccgttcttagttcgtggagtgatctgtctgcctaattgcgtttcactaaggtcccattcttcatacgtatgaatagcgtcttaactcacttttaccgctacctatttgtagtaagcgctcatactattgggaccggaatgcaacgagcgcgactgcaccacctaattgccccttatctaccattaattactttattaaccgccctgtacgggcacc…	29.966660000000001	-21.966660000000001	2002-02-16	Not available	yes
FJ643342	Globorotalia	truncatulinoides	R036	8	gaacgcgtggagcatgtggcttaatttgactcaacgcggggaatcttaccgggtccggacacactgaggattgacagacggttattgacttatactcgcttaatggctttaagctgttaaacgtttaacacctttacacaaagatgctagtcctttcatgatcgtttgataggtggtgcatggccgttcttagttcgtggagtgatctgtctgcctaattgcgtttcactaaggtcccattcttcatacgtatgaatagcgtcttaactatcttttaccgctacctatttgtagtaagcgctcatactattgggaccggaatgcaacgagcgcgactgcaccacctaattgccccttatctaccattaattactttattaaccgccctgtacgggcacc…	29.966660000000001	-21.966660000000001	2002-02-16	Not available	yes
FJ643343	Globorotalia	truncatulinoides	R036	34	gaacgcgtggagcatgtggcttaatttgactcaacgcggggaatcttaccgggtccggacacactgaggattgacagacggttattgacttatactcgcttaatggctttaagctgttaaacgtttaacacctttacacaaagatgctagtcctttcatgatcgtttgataggtggtgcatggccgttcttagttcgtggagtgatctgtctgcctaattgcgtttcactaaggtcccattcttcatacgtatgaatagcgtcttaactatcttttaccgctacctatttgtagtaagcgctcatactattgggaccggaatgcaacgagcgcgactgcaccacctaattgccccttatctaccattaattactttatattaaccgccctgtacgggca…	29.966660000000001	-21.966660000000001	2002-02-16	Not available	yes
FJ643344	Hastigerina	pelagica	P080	3	gtctcttcaactcactcgcacattctcttgaacgcaacgagcgtgaccgcaacctcttgttgtgtataccaagtgtgtcgttgcttgcaactcacactccaatgcacgtattttggtcacattgtctcggccgtcgcgcgcagcctcggctgtgtcggcgccagcaatgtccaaataaacttgagggaccgctgtaacaattcttttaaaccagaggaaggttgcggcaataacaggtctgtgatgcccttagatgtcccgggctgcacacgtgctacaatgatcagtacagtgagcatctttgcaataccagcgtttggaggcctggccaagtcacttgtgactcggcttgcagtctctacgttgccttcccaagtctgacaagatttggaaatccat…	35.000830000000001	-21.001660000000001	NA	400-500	yes
FJ643345	Hastigerina	pelagica	P080	8	gcggagcatgtggcttaatttgactcaacgcgggaaatcttaccgggtccggacacactgaggattgacagacagtattcatgccgactgaatttcgacatatttcaaatgtgcgagttctttcatgattgtgtgataggtggtgcatggccgttcttagttcgtggagtgatctgtctgcttaattgcgtttcatatttacgaatgtcgcttacgtgattgctgcagacctcgtctctctttattgagtgcgacgcgtctcttcaactcactcgcacattctcttgaacgcaacgagcgtgaccgcaacctcttgttgtgtataccaagtgtgtcgttgcttgcaactcacactccaatgcacgtattttggtcacattgtctcggccgtcgcgcgca…	35.000830000000001	-21.001660000000001	NA	400-500	yes
FJ643346	Hastigerina	pelagica	P080	10	gtggagcatgtggcttaatttgactcaacgcgggaaatcttaccgggtccggacacactgaggattgacagacagtattcatgccgactgaatttcgacatatttcaaatgtgcgagttctttcatgattgtgtgataggtggtgcatggccgttcttagttcgtggagtgatctgtctgcttaattgcgtttcatatttacgaatgtcgcttacgtgattgctgcagacctcgtctctttattgagtgcgacgcgtctcttcaactcactcgcacattctcttgaacgcaacgagcgtgaccgcaacctcttgttgtgtataccaagtgtgtcgttgcttgcaactcacactccaatgcacgtattttggtcacattgtctcggccgtcgcgcgcagc…	35.000830000000001	-21.001660000000001	NA	400-500	yes
FJ643347	Hastigerina	pelagica	P080	16	gtggagcatgtggcttaatttgactcaacgcgggaaatcttaccgggtccggacacactgaggattgacagacagtattcatgccgactgaatttcgacatatttcaaatgtgcgagttctttcatgattgtgtgataggtggtgcatggccgttcttagttcgtggagtgatctgtctgcttaattgcgtttcatatttacgaatgtcgcttacgtgattgctgcagacctcgtctctttattgagtgcgacgcgtctcttcaactcactcgcacattctcttgaacgcaacgagcgtgaccgcaacctcttgttgtgtataccaagtgtgtcgttgcttgcaactcacactccaatgcacgtattttggtcacattgtctcggccgtcgcgcgcagc…	35.000830000000001	-21.001660000000001	NA	400-500	yes
FJ643348	Hastigerina	pelagica	P080	20	gtggagcatgtggcttaatttgactcaacgcgggaaatcttaccgggtccggacacactgaggattgacagacagtattcatgccgactgaatttcgacatatttcaaatgtgcgagttctttcatgattgtgtgataggtggtgcatggccgttcttagttcgtggagtgatctgtctgcttaattgcgtttcatatttacgaatgtcgcttacgtgattgctgcagacctcgtctctttattgagtgcgacgcgtctcttcaactcactcgcacattctcttgaacgcaacgagcgtgaccgcaacctcttgttgtgtataccaagtgtgtcgttgcttgcaactcacactccaatgcacgtattttggtcacattgtctcggccgtcgcgcgcagc…	35.000830000000001	-21.001660000000001	NA	400-500	yes
FJ643349	Hastigerina	pelagica	P080	41	gtggagcatgtggcttaatttgactcaacgcgggaaatcttaccgggtccggacacactgaggattgacagacagtattcatgccgactgaatttcgacatatttcaaatgtgcgagttctttcatgattgtgtgataggtggtgcatggccgttcttagttcgtggagtgatctgtctgcttaattgcgtttcatatttacgaatgtcgcttacgtgattgctgcagacctcgtctctctttattgagtgcgacgcgtctcttcaactcactcgcacattctcttgaacgcaacgagcgtgaccgcaacctcttgttgtgtataccaagtgtgtcgttgcttgcaactcacactccaatgcacgtattttggtcacattgtctcggccgtcgcgcgca…	35.000830000000001	-21.001660000000001	NA	400-500	yes
FJ643350	Hastigerina	pelagica	P100	1	gcgggaaatcttaccgggtccggacacactgaggattgacagacagtattcatggcgagtctctcgtcatatttcaaatgtgcgagttctttcatgattgtgtgataggtggtgcatggccgttcttagttcgtggagtgatctgtctgcttaattgcgtttcatatttacgaatgtcgcttacgtgattgctgcagacctcgtctcctctggaggcgacgcgtctcttcaactcactcgcacattctcttgaacgcaacgagcgtgaccgcaacctcttgttgtgtataccaagtgtggcgctggcttgccagctcgcactccaatgcacgtattttggtcacattgtctcgcggcgcctcggcgtttgcagcaatgtccaaataaacttgagggacc…	35.000830000000001	-21.001660000000001	NA	0-100	yes
FJ643351	Hastigerina	pelagica	P100	2	gaacgtggagcatgtggcttaatttgactcaacgcgggaaatcttaccgggtccggacacactgaggattgacagacagtattcatggcgagtctctcgtcatatttcaaatgtgcgagttctttcatgattgtgtgataggtggtgcatggccgttcttagttcgtggagtgatctgtctgcttaattgcgtttcatatttacgaatgtcgcttacgtgattgctgcagacctcgtctcctctggaggcgacgcgtctcttcaactcactcgcacattctcttgaacgcaacgagcgtgaccgcaacctcttgttgtgtataccaagtgtggcgctggcttgccagctcgcactccaatgcacgtattttggtcacattgtctcgcggcgcctcggcg…	35.000830000000001	-21.001660000000001	NA	0-100	yes
FJ643352	Hastigerina	pelagica	P100	3	gaacgcggagcatgtggcttaatttgactcaacgcgggaaatcttaccgggtccggacacactgaggattgacagacagtattcatggcgagtctctcgtcatatttcaaatgtgcgagttctttcatgattgtgtgataggtggtgcatggccgttcttagttcgtggagtgatctgtctgcttaattgcgtttcatatttacgaatgtcgcttacgtgattgctgcagacctcgtctcctctggaggcgacgcgtctcttcaactcactcgcacattctcttgaacgcaacgagcgtgaccgcaacctcttgttgtgtataccaagtgtggcgctggcttgccagctcgcactccaatgcacgtattttggtcacattgtctcgcggcgcctcggcg…	35.000830000000001	-21.001660000000001	NA	0-100	yes
FJ643353	Hastigerina	pelagica	P100	5	gaacgtggagcatgtggcttaatttgactcaacgcgggaaatcttaccgggtccggacacactgaggattgacagacagtattcatggcgagtctctcgtcatatttcaaatgtgcgagttctttcatgattgtgtgataggtggtgcatggccgttcttagttcgtggagtgatctgtctgcttaattgcgtttcatatttacgaatgtcgcttacgtgattgctgcagacctcgtctcctctggaggcgacgcgtctcttcaactcactcgcacattctcttgaacgcaacgagcgtgaccgcaacctcttgttgtgtataccaagtgtggcgctggcttgccagctcgcactccaatgcacgtattttggtcacattgtctcgcggcgcctcggcg…	35.000830000000001	-21.001660000000001	NA	0-100	yes
FJ643354	Hastigerina	pelagica	P100	7	gaacgcggagcatgtggcttaatttgactcaacgcgggaaatcttaccgggtccggacacactgaggattgacagacagtattcatggcgagtctctcgtcatatttcaaatgtgcgagttctttcatgattgtgtgataggtggtgcatggccgttcttagttcgtggagtgatctgtctgcttaattgcgtttcatatttacgaatgtcgcttacgtgattgctgcagacctcgtctcctctggaggcgacgcgtctcttcaactcactcgcacattctcttgaacgcaacgagcgtgaccgcaacctcttgttgtgtataccaagtgtggcgctggcttgccagctcgcactccaatgcacgtattttggtcacattgtctcgcggcgcctcggcg…	35.000830000000001	-21.001660000000001	NA	0-100	yes
FJ643355	Hastigerina	pelagica	P100	8	gaacgcggagcatgtggcttaatttgactcaacgcgggaaatcttaccgggtccggacacactgaggattgacagacagtattcatggcgagtctctcgtcatatttcaaatgtgcgagttctttcatgattgtgtgataggtggtgcatggccgttcttagttcgtggagtgatctgtctgcttaattgcgtttcatatttacgaatgtcgcttacgtgattgctgcagacctcgtctcctctggaggcgacgcgtctcttcaactcactcgcacattctcttgaacgcaacgagcgtgaccgcaacctcttgttgtgtataccaagtgtggcgctggctcgccagctcgcactccaatgcacgtattttggtcacattgtctcgcggcgcctcggcg…	35.000830000000001	-21.001660000000001	NA	0-100	yes
FJ643356	Hastigerina	pelagica	P100	9	gaacgtggagcatgtggcttaatttgactcaacgcgggaaatcttaccgggtccggacacactgaggattgacagacagtattcatggcgagtctctcgtcatatttcaaatgtgcgagttctttcatgattgtgtgataggtggtgcatggccgttcttagttcgtggagtgatctgtctgcttaattgcgtttcatatttacgaatgtcgcttacgtgattgctgcagacctcgtctcctctggaggcgacgcgtctcttcaactcactcgcacattctcttgaacgcaacgagcgtgaccgcaacctcttgttgtgtataccaagtgtggcgctggcttgccagctcgcactccaatgcacgtattttggtcacattgtctcgcggcgcctcggcg…	35.000830000000001	-21.001660000000001	NA	0-100	yes
FJ643357	Hastigerina	pelagica	P100	10	gaacgcggagcatgtggcttaatttgactcaacgcgggaaatcttaccgggtccggacacactgaggattgacagacagtattcatggcgagtctctcgtcatatttcaaatgtgcgagttctttcatgattgtgtgataggtggtgcatggccgttcttagttcgtggagtgatctgtctgcttaattgcgtttcatatttacgaatgtcgcttacgtgattgctgcagacctcgtctcctctggaggcgacgcgtctcttcaactcactcgcacattctcttgaacgcaacgagcgtgaccgcaacctcttgttgtgtataccaagtgtggcgctggctcgccagctcgcactccaatgcacgtattttggtcacattgtctcgcggcgcctcggcg…	35.000830000000001	-21.001660000000001	NA	0-100	yes
FJ643358	Hastigerina	pelagica	P101	16	gtggagcatgtggcttaatttgactcaacgcgggaaatcttaccgggtccggacacactgaggattgacagagtggcttaggccacagacacagaatgggtttcttttaatacaccccatttgctgtgtcaacgtgccggttctttcatgattgtgtgataggtggtgcatggccgttcttagttcgtggagtgatctgtctgcttaattgcgtttcaaatacttcgaggatataaacgcattcattgtgagttgctatttagctgggaatagcaattttcgccacgggccaccgtggggaaacaagtcactttgagcgatcctcaatttgaaagcaacgaacgtgaccgcagccctttgttgtgtctttgccagagacacgcgtctttgttggttaat…	35.000830000000001	-21.001660000000001	NA	0-100	yes
FJ643359	Hastigerina	pelagica	P101	30	gtggagcatgtggcttaatttgactcaacgcgggaaatcttaccgggtccggacacactgaggattgacagagtggcttaggccacagacacagaatgggtttcttttaatacaccccatttgctgtgtcaacgtgccggttctttcatgattgtgtgataggtggtgcatggccgttcttagttcgtggagtgatctgtctgcttaattgcgtttcaaatacttcgaggatataaacgcattcattgtgagttgctatttagctgggaatagcaattttcgccacgggccaccgtggggaaacaagtcactttgagcgatcctcaatttgaaagcaacgaacgtgaccgcagccctttgttgtgtctttgccagagacacgcgtctttgttggttaat…	35.000830000000001	-21.001660000000001	NA	0-100	yes
FJ643360	Hastigerina	pelagica	P101	49	agacacagaatgggtttcttttaatacaccccatttgctgtgtcaacgtgccggttctttcatgattgtgtgataggtggtgcatggccgttcttagttcgtggagtgatctgtctgcttaattgcgtttcaaatacttcgaggatataaacgcattcattgtgagttgctatttagctgggaatagcaattttcgccacgggccaccgtggggaaacaagtcactttgagcgatcctcaatttgaaagcaacgaacgtgaccgcagccctttgttgtgtctttgccagagacacgcgtctttgttggttaattcctcacacacgacggcaatgtcctttgtatggccgtgtcttgttatttgtgtctctgaatgtgctgacgacttccgtcgtgggct…	35.000830000000001	-21.001660000000001	NA	0-100	yes
FJ643361	Hastigerina	pelagica	P101	67	gtggagcatgtggcttaatttgactcaacgcgggaaatcttaccgggtccggacacactgaggattgacagagtggcttaggccacagacacagaatgggtttcttttaatacaccccatttgctgtgtcaacgtgccggttctttcatgattgtgtgataggtggtgcatggccgttcttagttcgtggagtgatctgtctgcttaattgcgtttcaaatacttcgaggatataaacgcattcattgtgagttgctatttagctgggaatagcaattttcgccacgggccaccgtggggaaacaagtcactttgagcgatcctcaatttgaaagcaacgaacgtgaccgcagccctttgttgtgtctttgccagagacacgcgtctttgttggttaat…	35.000830000000001	-21.001660000000001	NA	0-100	yes
FJ643362	Hastigerina	pelagica	P101	72	gtggagcatgtggcttaatttgactcaacgcgggaaatcttaccgggtccggacacactgaggattgacagagtggcttaggccacagacacagaatgggtttcttttaatacaccccatttgctgtgtcaacgtgccggttctttcatgattgtgtgataggtggtgcatggccgttcttagttcgtggagtgatctgtctgcttaattgcgtttcaaatacttcgaggatataaacgcattcattgtgagttgctatttagctgggaatagcaattttcgccacgggccaccgtggggaaacaagtcactttgagcgatcctcaatttgaaagcaacgaacgtgaccgcagccctttgttgtgtctttgccagagacacgcgtctttgttggttaat…	35.000830000000001	-21.001660000000001	NA	0-100	yes
FJ643363	Hastigerina	pelagica	R022	1	gaacgtggagcatgtggcttaatttgactcaacgcgggaaatcttaccgggtccggacacactgaggattgacagagtggcttaggccacagacacagaatgggtttcttttaatacaccccatttgctgtgtcaacgtgccggttctttcatgattgtgtgataggtggtgcatggccgttcttagttcgtggagtgatctgtctgcttaattgcgtttcaaatacttcgaggatataaacgcattcattgtgagttgctatttagctgggaatagcaattttcgccacgggccaccgtggggaaacaagtcactttgagcgatcctcaatttgaaagcaacgaacgtgaccgcagccctttgttgtgtctttgccagagacacgcgtctttgttggt…	26.36666	-22.3	2002-02-16	Not available	yes
FJ643364	Hastigerina	pelagica	R022	5	gaacgtggagcatgtggcttaatttgactcaacgcgggaaatcttaccgggtccggacacactgaggattgacagagtggcttaggccacagacacagaatgggtttcttttaatacaccccatttgctgtgtcaacgtgccggttctttcatgattgtgtgataggtggtgcatggccgttcttagttcgtggagtgatctgtctgcttaattgcgtttcaaatacttcgaggatataaacgcattcattgtgagttgctatttagctgggaatagcaattttcgccacgggccaccgtggggaaacaagtcactttgagcgatcctcaatttgaaagcaacgaacgtgaccgcagccctttgttgtgtctttgccagagacacgcgtctttgttggt…	26.36666	-22.3	2002-02-16	Not available	yes
FJ643365	Hastigerina	pelagica	R022	18	gaacgtggagcatgtggcttaatttgactcaacgcgggaaatcttaccgggtccggacacactgaggattgacagagtggcttaggccacagacacagaatgggtttcttttaatacaccccatttgctgtgtcaacgtgccggttctttcatgattgtgtgataggtggtgcatggtcgttcttagttcgtggagtgatctgtctgcttaattgcgtttcaaatacttcgaggatataaacgcattcattgtgagttgctatttagctgggaatagcaattttcgccacgggccaccgtggggaaacaagtcactttgagcgatcctcaatttgaaagcaacgaacgtgaccgcagccctttgttgtgtctttgccagagacacgcgtctttgttggt…	26.36666	-22.3	2002-02-16	Not available	yes
FJ643366	Hastigerina	pelagica	R022	30	caacgcgggaaatcttaccgggtccggacacactgaggattgacagagtggcttaggccacagacacagaatgggtttcttttaatacaccccatttgctgtgtcaacgtgccggttctttcatgattgtgtgataggtggtgcatggccgttcttagttcgtggagtgatctgtctgcttaattgcgtttcaaatacttcgaggatataaacgcattcattgtgagttgctatttagctgggaatagcaattttcgccacgggccaccgtggggaaacaagtcactttgagcgatcctcaatttgaaagcaacgaacgtgaccgcagccctttgttgtgtctttgccagagacacgcgtctttgttggttaattcctcacacacgacggcaatgtcct…	26.36666	-22.3	2002-02-16	Not available	yes
FJ643367	Hastigerina	pelagica	R025	6	gactcaacgcgggaaatcttaccgggtccggacacactgaggattgacagacagtattcatgccgactgaatttcgacatatttcaaatgtgcgagttctttcatgattgtgtgataggtggtgcatggccgttcttagttcgtggagtgatctgtctgcttaattgcgtttcatatttacgaatgtcgcttacgtgattgctgcagacctcgtctctttattgagtgcgacgcgtctcttcaactcactcgcacattctcttgaacgcaacgagcgtgaccgcaacctcttgttgtgtataccaagtgtgtcgcttggctttactgccagctcgcactccaatgcacgtattttggtcacattgtctcggccgtcgcgcagcctcggctgtgtcggcg…	26.36666	-22.3	2002-02-16	Not available	yes
FJ643368	Hastigerina	pelagica	R025	9	gaacgtggagcatgtggcttaatttgactcaacgcgggaaatcttaccgggtccggacacactgaggattgacagacagtattcatgccgactgaatttcgacatatttcaaatgtgcgagttctttcatgattgtgtgataggtggtgcatggccgttcttagttcgtggagtgatctgtctgcttaattgcgtttcatatttacgaatgtcgcttacgtgattgctgcagacctcgtctctttattgagtgcgacgcgtctcttcaactcactcgcacattctcttgaacgcaacgagcgtgaccgcaacctcttgttgtgtataccaagtgtgtcgcttggctttactgccagctcgcactccaatgcacgtattttggtcacattgtctcggccg…	26.36666	-22.3	2002-02-16	Not available	yes
FJ643369	Hastigerina	pelagica	R025	15	gaacgtggagcatgtggcttaatttgactcaacgcgggaaatcttaccgggtccggacacactgaggattgacagacagtattcatgccgactgaatttcgacatatttcaaatgtgcgagttctttcatgattgtgtgataggtggtgcatggccgttcttagttcgtggagtgatctgtctgcttaattgcgtttcatatttacgaatgtcgcttacgtgattgctgcagacctcgtctctttattgagtgcgacgcgtctcttcaactcactcgcacattctcttgaacgcaacgagcgtgaccgcaacctcttgttgtgtataccaagtgtgtcgcttggctttactgccagctcgcactccaatgcacgtattttggtcacattgtctcggccg…	26.36666	-22.3	2002-02-16	Not available	yes
FJ643370	Neogloboquadrina	incompta	P106	9	gtggagcatgtggcttaatttgactcaacgcgggaaatcttaccaggtccggacacactgaggattgacaggaagtatcgtcttttgaattctttaaggacatgtcgtttttaatgacatcttttagatggatgattcgtgtaaatatgctagttctttcatgattatgtgataggtggtgcatggccgttcttagttcgtggagtgatctgtctgcttaattgcgtttcactaaggccccaaagttagcaaattatcaatcgttacagagtcgacccctcacctttgagtgcgcgtcctaacttgtagtacatggtgtaaatggatttgttttgggtacccagaaagcaacgaacgtgaccgcaacgtcttgttgtctctctttgacagttatgggtt…	35.500500000000002	-20.234490000000001	NA	400-500	yes
FJ643371	Neogloboquadrina	incompta	P150	5	cttaccaggtccggacacactgaggattgacaggaagtatcgtcttttgaattctttaaggacatgtcgtttttaatgacatcttttagatggatgattcgtgtaaatatgctagttctttcatgattatgtgataggtggtgcatggccgttcttagttcgtggagtgatctgtctgcttaattgcgtttcactaaggccccaaagttagcaaattatcaatcgttacagagtcgacccctcacctttgagtgcgcgtcctaacttgtagtacatggtgtaaatggatttgttttgggtacccagaaagcaacgaacgtgaccgcaacgtcttgttgtctctctttgacagttatgggttatcccagtcatgtgtttatacttttatgtgtaaatacg…	35.500500000000002	-20.234490000000001	NA	0-100	yes
FJ643372	Neogloboquadrina	incompta	P150	7	gtggagcatgtggcttaatttgactcaacgcgggaaatcttaccaggtccggacacactgaggattgacaggaagtatcgtcttttgaattctttaaggacatgtcgtttttaatgacatcttttagatggatgattcgtgtaaatatgctagttctttcatgattatgtgataggtggtgcatggccgttcttagttcgtggagtgatctgtctgcttaattgcgtttcactaaggccccaaagttagcaaattatcaatcgttacagagtcgacccctcacctttgagtgcgcgtcctaacttgtagtacatggtgtaaatggatttgttttgggtacccagaaagcaacgaacnngaccgcaacgtcttgttgtctctctttgacagttatgggtt…	35.500500000000002	-20.234490000000001	NA	0-100	yes
FJ643373	Neogloboquadrina	incompta	P150	8	cgtcttttgaattctttaaggacatgtcgtttttaatgacatcttttagatggatgattcgtgtaaatatgctagttctttcatgattatgtgataggtggtgcatggccgttcttagttcgtggagtgatctgtctgcttaattgcgtttcactaaggccccaaagttagcaaattatcaatcgttacagagtcgacccctcacctttgagtgcgcgtcctaacttgtagtacatggtgtaaatggatttgttttgggtacccagaaagcaacgaacgtgaccgcaacgtcttgttgtctctctttgacagttatgggttatcccagtcatgtgtttatacttttatgtgtaaatacgtacgacacagagactagataccaaactaggcgtaccgctg…	35.500500000000002	-20.234490000000001	NA	0-100	yes
FJ643374	Neogloboquadrina	incompta	P150	10	gtggagcatgtggcttaatttgactcaacgcgggaaatcttaccaggtccggacacactgaggattgacaggaagtatcgtcttttgaattctttaaggacatgtcgtttttaatgacatcttttagatggatgattcgtgtaaatatgctagttctttcatgattatgtgataggtggtgcatggccgttcttagttcgtggagtgatctgtctgcttaattgcgtttcactaaggccccaaagttagcaaattatcaatcgttacagagtcgacccctcacctttgagtgcgcgtcctaacttgtagtacatggtgtaaatggatttgttttgggtacccagaaagcaacgaacgtgaccgcaacgtcttgttgtctctctttgacagttatgggtt…	35.500500000000002	-20.234490000000001	NA	0-100	yes
FJ643375	Neogloboquadrina	incompta	P106	2	tttgactcaacgcgggaaatcttaccaggtccggacacactgaggattgacaggaagtatcgtcttttgaattctttaaggacatgtcgtttttaatgacatcttttagatggatgattcgtgtaaatatgctagttctttcatgattatgtgataggtggtgcatggccgttcttagttcgtggagtgatctgtctgcttaattgcgtttcactaaggccccaaagttagcaaattatcaatcgttacagagtcgacccctcacctttgagtgcgcgtcctaacttgtagtacatggtgtaaatggatttgttttgggtacccagaaagcaacgaacgtgaccgcaacgtcttgttgtctctctttgacagttatgggttatcccagtcatgtgttta…	35.500500000000002	-20.234490000000001	NA	400-500	yes
FJ643376	Globigerinella	siphonifera	P125	10	gaacgtggagcatgtggcttaatttgactcaacgcggggaatcttaccgggtccggacacactgaggattgacagacaattgtccttttggcttaaaagacaaaagataacagatctttcatgattatgtgatgggtggtgcatggccgttcttagttcgtggagtgatctgtctgcttaattgcgtttcaaatatactttttttacaacgagtctacaaaggagtggttcagttacaacagacaattaattcttgtgttttgaacgtttggaatgtactctatttggctcaattgaacgcaacggacgtgatcgcaagtccttgttgaacttcagtatatattgactttccccgtaggaagggattgccaataattgaatgttcgctttctattggtg…	35.500500000000002	-20.234490000000001	NA	100-200	yes
FJ643377	Globigerinella	calida	P155	7	gtggagcatgtggcttaatttgactcaacgcggggaatcttaccgggtccggacatactgaggattgacagacatcaccacgtctttttgtccttaaaaagacaaaagataacagatctttcatgattatgtggtgggtggtgcatggccgttcttagttcgtggagtgatctgtctgcttaattgcgtttcaaatgtatttttgatttatcaaacgagtctacgaaggacctattcatacaagcacttcatttatgatttgtttggaatttggttctttcggctcaattgaacgcaacggacgtgattgcaagtccttgttgaacttctgtatatatcatttacattcttaactgagtgtatctaagataatagagttcgctttctattggtgacggg…	35.500500000000002	-20.234490000000001	NA	0-100	yes
FJ643378	Globigerina	falconensis	R018	2	ttgttgattggccatcacgtaagctcacttgtaatttattacagtgtggtattatcttagccattcccttttagttgtggagtgattaaccactctaaattgtaactcgggggaccgctgtgatttttcttcaaaccggaggaaggttgcggcaataacaggtctgtgatgccctcagatgtcctgggctgcacacgtgctacactgatcccggcagttggcatgtgattttctccaatgacgaacctagtggacttggcgtctgtgcgcattcgtgtgctaatgactgccgtcactttaaacactggtcgttagactcgtgcgatccctcggaaaacgtgatttctgttcccaaacaaagcactttcgtaccctcgctcaaacaaacgtgattccaaa…	34.833300000000001	-28.4833	2002-02-12	Not available	yes
FJ643379	Globigerina	falconensis	R018	4	cacgtaagctcacttgtaatttattacagtgtggtattatcttagccattcccttttagttgtggagtgattaaccactctaaattgtaactcgggggaccgctgtgatttttcttcaaaccggaggaaggttgcggcaataacaggtctgtgatgccctcagatgtcctgggctgcacacgtgctacactgatcccggcagttggcatgtgattttctccaatgacgaacctagtggacttggcgtctgtgcgcattcgtgtgctaatgactgccgtcactttaaacactggtcgttagactcgtgcgatccctcggaaaacgtgatttctgttcccaaacaaagcactttcgtaccctcgctcaaacaaacgtgattccaaatcccttacgattgct…	34.833300000000001	-28.4833	2002-02-12	Not available	yes
FJ643380	Globorotalia	hirsuta	R021	1	ttgttgcctttctaatttattctaattcttttgtaattagtctaataacagaggctattctttaaactagacggaccgctgtttctcttttaaaccagaggaaggttgcggcaataacaggtctgtgatgcccttagatgttccgggctgcacacgtgctacaatgatcagtacagtgagcatctcaatttattactaacaccgctttattaaagcattcagtgtgtagttgtgtaagcagctgcctctgatatgcgcggtaacacctgtctcgagagtcgatgggtaatccattagaagtaatgattcctctcttttatatagcacactgatatacagcatcggttcccgaggtaaccttgtgttacttatgtgcgagcgtgatgtcagagcttaacg…	34.833300000000001	-28.4833	2002-02-12	Not available	yes
FJ643381	Globorotalia	hirsuta	R021	2	ttgttgcctttctaatttattctaattcttttgtaattagtctaataacagaggctattctttaaactagacggaccgctgtttctcttttaaaccagaggaaggttgcggcaataacaggtctgtgatgcccttagatgttccgggctgcacacgtgctacaatgatcagtacagtgagcatctcaatttattactaacaccgctttattaaagcattcagtgtgtagttgtgtaagcagctgcctctgatatgcgcggtaacacctgtctcgagagtcgatgggtaatccattagaagtaatgattcctctcttttatatagcacactgatatacagcatcggttcccgaggtaaccttgtgttacttatgtgcgagcgtgatgtcagagcttaacg…	34.833300000000001	-28.4833	2002-02-12	Not available	yes
FJ643382	Globorotalia	sp.	R034	2	ttgttgcctctctctatgttattcattcacacttgtgtgttttgattacaatctacagaggctattataaaactagacggaccgctgtttctttcttaaaccagaggaaggttgcggcaataacaggtctgtgatgcccttagatgttccgggctgcacacgtgctacaatgatcagtacagtgagcatctcaattatttataatacaccgtatctaagcgctttctatcttaagacttttgttttaaggtttgaaatgtgcgcggtaacgcctgtttcgagagtgaatgggtaacccattagaagtactgatttctctgttttttatacttcgcacaacaatatacggcatgctatcccgaggtgactagtttcacctttttgtgcgattgtcatgtt…	26.611160000000002	-22.5	2002-02-16	Not available	yes
FJ643383	Globorotalia	sp.	R034	3	ttgttgcctctctctatgttattcattcacacttgtgtgttttgattacaatctacagaggctattataaaactagacggaccgctgtttctttcttaaaccagaggaaggttgcggcaataacaggtctgtgatgcccttagatgttccgggctgcacacgtgctacaatgatcagtacagtgagcatctcaattatttataatacaccgtatctaagcgctttctatcttaagacttttgttttaaggtttgaaatgtgcgcggtaacgcctgtttcgagagtgaatgggtaacccattagaagtactgatttctctgttttttatacttcgcacaacaatatacggcatgctatcccgaggtgactagtttcacctttttgtgcgattgtcatgtt…	26.611160000000002	-22.5	2002-02-16	Not available	yes
FJ643384	Hastigerina	pelagica	101	72	gtggagcatgtggcttaatttgactcaacgcgggaaatcttaccgggtccggacacactgaggattgacagagtggcttaggccacagacacagaatgggtttcttttaatacaccccatttgctgtgtcaacgtgccggttctttcatgattgtgtgataggtggtgcatgccgttcttagttcgtggagtgatctgtctgcttaattgcgtttcaaatacttcgaggatataaacgcattcattgtgagttgctatttagctgggaatagcaattttcgccacgggccaccgtggggaaacaagtcactttgagcgatcctcaatttgaaagcaacgaacgtgaccgcagccctttgttgtgtctttgccagagacacgcgtctttgttggttaatt…	35.000830000000001	-21.001660000000001	NA	0-100	yes
FJ643396	Hastigerina	pelagica	723	0	ttgtgcatggccgttcttagttcgtggagtgatctgtctgcttaattgcgtttcatatttacgaatgtcgcttacgtgattgctgcagacctcgtctcctctggaggcgacgcgtctcttcaactcactcgcacattctcttgaacgcaacgagcgtgaccgcaacctcttgttgtgtataccaagtgtggcgctggcttgccagctcgcactccaatgcacgtattttggtcacattgtctcgcggcgcctcggcgtttgcagcaatgtccaaataaactgaggaccgcttaaca	38.41666	5.4	2006-03-30	0-20	yes
FJ643397	Hastigerina	pelagica	722	0	catggtgcatggccgttcttagttcgtggagtgatctgtctgcttaattgcgtttcatatttacgaatgtcgcttacgtgattgctgcagacctcgttttctctggaggcgacgcgtctcttcaactcactcgcacattctcttgaacgcaacgagcgtgaccgcaacctcttgttgtgtataccaagtgtggcgctggcttgccagctcgcactccaatgcacgtattttggtcacattgtctcgcggcgcctcggcgtttgcagcaatgtccaaataaactgaggaccgcgaaca	38.41666	5.4	2006-03-30	0-20	yes
FJ643399	Hastigerina	pelagica	80	3	cgagcgtgaccgcaacctcttgttgtgtataccaagtgtgtcgttgcttgcaactcacactccaatgcacgtattttggtcacattgtctcggccgtcgcgcgcagcctcggctgtgtcggcgccagcaatgtccaaataaacttgagggaccgctgtaacaattcttttaaaccagaggaaggttgcggcaataacaggtctgtgatgcccttagatgtcccgggctgcacacgtgctacaatgatcagtacagtgagcatctttgcaataccagcgtttggaggcctggccaagtcacttgtgactcggcttgcagtctctacgttgccttcccaagtctgacaagatttggaaatccattggaagtcctgaatcaatccctattgagcatttttct…	35.000830000000001	-21.001660000000001	NA	400-500	yes
FJ643402	Hastigerina	pelagica	842	1	aagggcaccacaagaacgtggagcatgtggcttaatttgactcaacgcgggaaatcttaccgggtccggacacactgaggattgacagacagtattcatgccgactgaatttcgacatatttcaaatgtgcgagttctttcatgattgtgtgataggtggtgcatggccgttcttagttcgtggagtgatctgtctgcttaattgcgtttcatatttacgaatgtcgcttacgtgattgctgcagacctcgtctctttattgagtgcgacgcgtctcttcaactcactcgcacattctcttgaacgcaacgagcgtgaccgcaacctcttgttgtgtataccaagtgtgtcgctggctttactgccagctcgcactccaatgcacgtattttggtcaca…	38.66666	12.5	2006-04-02	300-500	yes
FJ643403	Hastigerina	pelagica	842	3	aagggcaccacaagaacgtggagcatgtggcttaatttgactcaacgcgggaaatcttaccgggtccggacacactgaggattgacagacagtattcatgccgactgaatttcgacatatttcaaatgtgcgagttctttcatgattgtgtgataggtggtgcatggccgttcttagttcgtggagtgatctgtctgcttaattgcgtttcatatttacgaatgtcgcttacgtgattgctgcagacctcgtctctttattgagtgcgacgcgtctcttcaactcactcgcacattctcttgaacgcaacgagcgtgaccgcaacctcttgttgtgtataccaagtgtgtcgctggctttactgccagctcgcactccaatgcacgtattttggtcaca…	38.66666	12.5	2006-04-02	300-500	yes
FJ643404	Hastigerina	pelagica	842	4	gacgcgtctcttcaactcactcgcacattctcttgaacgcaacgagcgtgaccgcaacctcttgttgtgtataccaagtgtgtcgttgcttgcaactcacactccaatgcacgtattttggtcacattgtctcggccgtcgcgcgcagcctcggctgtgtcggcgccagcaatgtccaaataaacttgagggaccgctgtaacaattcttttaaaccagaggaaggttgcggcaataacaggtctgtgatgcccttagatgtcccgggctgcacacgtgctacaatgatcagtacagtgagcatctttgcaataccagcgtttggaggcctggccaagtcacttgtgactcggcttgcagtctctacgttgccttcccaagtctgacaagatttggaaa…	38.66666	12.5	2006-04-02	300-500	yes
FJ643405	Hastigerina	pelagica	842	5	aagggcaccacaagaacgtggagcatgtggcttaatttgactcaacgcgggaaatcttaccgggtccggacacactgaggattgacagacagtattcatgccgactgaatttcgacatatttcaaatgtgcgagttctttcatgattgtgtgataggtggtgcatggccgttcttagttcgtggagtgatctgtctgcttaattgcgtttcatatttacgaatgtcgcttacgtgattgctgcagacctcgtctctttattgagtgcgacgcgtctcttcaactcactcgcacattctcttgaacgcaacgagcgtgaccgcaacctcttgttgtgtataccaagtgtgtcgttgcttgcaactcacactccaatgcacgtattttggtcacattgtct…	38.66666	12.5	2006-04-02	300-500	yes
FJ643406	Hastigerina	pelagica	842	6	tgcttaatgcgtttcatatttacgaatgtcgcttacgtgattgctgcagacctcgtctctttattgagtgagacgcgtctcttcaactcactcgcacattctcttgaacgcaacgagcgtgaccgcaacctcttgttgtgtataccaagtgtgtcgcttggctttactgccagctcgcactccaatgcacgtattttggtcacattgtctcggccgtcgcgcgcagcctcggctgtgtcggcgccagcaatgtccaaataaacttgagggaccgctgtaacaattcttttaaaccagaggaaggttgcggcaataacaggtctgtgatgcccttagatgtcccgggctgcacacgtgctacaatgatcagtacagtgagcatctttgcaataccagcgt…	38.66666	12.5	2006-04-02	300-500	yes
FJ643407	Hastigerina	pelagica	843	0	tggtgcatggccgttcttagttcgtggagtgatctgtctgcttaattgcgtttcatatttacgaatgtcgcttacgtgattgctgcagacctcgtctctttattgagtgcgacgcgtctcttcaactcactcgcacattctcttgaacgcaacgagcgtgaccgcaacctcttgttgtgtataccaagtgtgtcgttgcttgcaactcacactccaatgcacgtattttggtcacattgtctcggccgtcgcgcgcagcctcggctgtgtcggcgccagcaatgtccaaataaactgaggaccgcgtaaca	38.66666	12.5	2006-04-02	300-500	yes
FJ643408	Hastigerina	pelagica	91	2	cgggtccggacacactgaggattgacagacagtattcatgccgattgaatttcgacatatttcaaatgtgcgagttctttcatgattgtgtgataggtggtgcatggccgttcttagttcgtggagttatctgtctgcttaattgcgtttcatatttacgaatgtcgcttacgtgattgctgcagacctcgcgtctctttattgagttgcgacgcgtctcttcaactcactcgcacattctcttgaacgcaacgagcgtgaccgcaacctcttgttgtgtataccaagtgtgtcgttgcttgcaactcacactccaatgcacgtattttggtcacattgtctcggtgccgtcgcgcgcagcctcggctgtgtcggcgtgccagcaatgtccaaataaac…	35.000830000000001	-21.001660000000001	NA	195-300	yes
FJ643411	Hastigerina	pelagica	1611	1	aagggcaccacaagaacgcggagcatgtggcttaatttgactcaacgcgggaaatcttaccgggtccggacacactgaggattgacagacagtattcatgccgactgaatttcgacatatttcaaatgtgcgagttctttcatgattgtgtgtaggtggtgcatggccgttcttagttcgtggagtgatctgtctgcttaattgcgtttcatatttacgaatgtcgcttacgtgattgctgcagacctcgtctctttattgagtgcgacgcgtctcttcaactcactcgcacattctcttgaacgcaacgagcgtgaccgcaacctcttgttgtgtataccaagtgtgtcgcttggctttactgccagctcgcactccaatgcacgtattttggtcaca…	38.961829999999999	2.5249999999999999	2006-08-25	300-500	yes
FJ643412	Hastigerina	pelagica	1611	4	taaatgcgtttcatatttacgaaatgtcgcttacgtgattgctgcagacctcgtctctttattgagtgcgacgcgtctcttcaactcactcgcacattctcttgaacgcaacgagcgtgaccgcaacctcttgttgtgtataccaagtgtgtcgctggctttactgccagctcgcactccaatgcacgtattttggtcacattgtctcggccgtcgcgcgcagcctcggctgtgtcggcgccagcaatgtccaaataaacttgagggaccgctgtaacaattcttttaaaccagaggaaggttgcggcaataacaggtctgtgatgcccttagatgtcccgggctgcacacgtgctacaatgatcagtacagtgagcatctttgcaataccagcgtttg…	38.961829999999999	2.5249999999999999	2006-08-25	300-500	yes
FJ643413	Hastigerina	pelagica	1611	8	tctgcttaattgcgttcatattacgaaagtcgcttacgtgattgctgcagacctcgtctctttatgagtgcgacgcgtctcttcaactcactcgcacattctcttgaacgcaacgagcgtgaccgcaacctcttgttgtgtataccaagtgtgtcgctggctttactgccagctcgcactccaatgcacgtattttggtcacattgtctcggccgtcgcgcgcagcctcggctgtgtcggcgccagcaatgtccaaataaacttgagggaccgctgtaacaattcttttaaaccagaggaaggttgcggcaataacaggtctgtgatgcccttagatgtcccgggctgcacacgtgctacaatgatcagtacagtgagcatctttgcaataccagcgtt…	38.961829999999999	2.5249999999999999	2006-08-25	300-500	yes
FJ643414	Globigerinella	siphonifera	R043	1	gtggagcatgtggcttaatttgactcaacgcggggaatcttaccgggtccggacacactgaggattgacagacaattgtctttttgtcaaatttaaagacaaaagataacagatctttcatgattatgtgatgggtggtgcatggccgttcttagttcgtggagtgatctgtctgcttaattgcgtttcaaatatattttattatataacgagtctacaaaggagtggttcattaacagacaatcatatctttgagcgtctggaatctactctatttggctcaattgaacgcaacggacgnnnnnnnnnnnnnnnnnnnnnnnnnnnnnnnnnnnnnnnnnnnnnnnnnnnnnnnnnnnnnnnnnnnnnnnnnnnnnnnnnnnnnnnnnnnnnnnnnnn…	33.783990000000003	-22.000160000000001	2002-01-01	Not available	yes
FJ643415	Globigerinella	siphonifera	R043	5	gcatgtggcttaatttgactcaacgcggggaatcttaccgggtccggacacactgaggattgacagacaattgtctttttgtcaaatttaaagacaaaagataacagatctttcatgattatgtgatgggtggtgcatggccgttcttagttcgtggagtgatctgtctgcttaattgcgtttcaaatatattttattatataacgagtctacaaaggagtggttcattaacagacaatcatatctttgagcgtctggaatctactctatttggctcaattgaacgcaacggacgtgatcgcgagtccttgttgaacttcagtatatattgactatccccgtaggaagggattggcaataattgaatgttcgctttctattaggtgtgtatatatagtc…	33.783990000000003	-22.000160000000001	2002-01-01	Not available	yes
FJ643416	Globigerina	falconensis	R053	18	gactcaacgcggaaaaacttaccaggtccggacacactgaggattgacagacggttaacgcccttcggggcaagagacaaaatttttggctctttcatgattatgtgataggtggtgcatggccgttcttagttcgtggagtgatctgtctgcccaatcgcgtttcataaatcttaagctcaaaaggcagtcttaccttcgggttgagttttgctgggagacttttgtgtgaacgcaacggacgtgattgcaaccccttgttgattggccatcacgtaagctcacttgtaatttattacagtgtggtattatcttagccattcccttttagttgtggagtgattaaccactctaaattgtaactcgggggaccgctgtgatttttcttcaaaccggagg…	29	-22	2002-01-01	Not available	yes
FJ643417	Globigerina	falconensis	R053	25	gaacgtggagcatgtggcttaattygactcaacgcggaaaaacttaccaggtccggacacactgaggattgacagacggttaacgcccttcggggcaagagacaaaatttttggctctttcatgattatgtgataggtggtgcatggccgttcttagttcgtggagtgatctgtctgcccaatcgcgtttcataaatcttaagctcaaaaggcagtcttaccttcgggttgagttttgctgggagacttttgtgtgaacgcaacggacgtgattgcaaccccttgttgattggccatcacgtaagctcacttgtaatttattacagtgtggtattatcttagccattcccttttagttgtggagtgattaaccactctaaattgtaactcgggggaccg…	29	-22	2002-01-01	Not available	yes
FJ643418	Globigerinita	glutinata	R049	3	gtggcttaatttgactcaacgcgggaaatcttaccgggtccggacacactgaggattgacaggtattatatagcgcgcttgcgcgtctattgttaaatatgctagtcctttcatgattatgtgataggtggtgcatggccgttcttagttcgtggagtgatctgtctgcttaattgcgtttcagataaggatctatattctttacagaagtgttgcgttgtgcatttgacccctcgttcgcgagtgcgtgtcttttcgcgctcgcacgctttttacattaggtcctgaaagcaacgaacgtgaccgcaacctcttgttgcctcatctccctacttttttagcacttcggtgttgaataatttcattgaggctttccaaaactagagggaccgctgtcaa…	29	-22	2002-01-01	Not available	yes
FJ643419	Globigerinita	glutinata	R049	6	gtggagcatgtggcttaatttgactcaacgcgggaaatcttaccgggtccggacacactgaggattgacaggtattatatagcgcgcttgcgcgtctattgttaaatatgctagtcctttcatgattatgtgataggtggtgcatggccgttcttagttcgtggagtgatctgtctgcttaattgcgtttcagataaggatctatattctttacagaagtgttgcgttgtgcatttgacccctcgttcgcgagtgcgtgtcttttcgcgctcgcacgctttttacattaggtcctgaaagcaacgaacgtgaccgcaacctcttgttgcctcatctccctacttttttagcacttcggtgttgaataatttcattgaggctttccaaaactagagggac…	29	-22	2002-01-01	Not available	yes
FJ643420	Globigerinita	glutinata	R049	a1	gtggagcatgtggcttaatttgactcaacgcgggaaatcttaccgggtccggacacactgaggattgacaggtattatatagcgcgcttgcgcgtctattgttaaatatgctagtcctttcatgattatgtgataggtggtgcatggccgttcttagttcgtggagtgatctgtctgcttaattgcgtttcagataaggatctatattctttacagaagtgttgcgttgtgcatttgacccctcgttcgcgagtgcgtgtcttttcgcgctcgcacgctttttacattaggtcctgaaagcaacgaacgtgaccgcaacctcttgttgcctcatctccctacttttttagcacttcggtgttgaataatttcattgaggctttccaaaactagagggac…	29	-22	2002-01-01	Not available	yes
FJ643421	Globorotalia	truncatulinoides	R063	19	ggagcatgtggcttaatttgactcaacgcggggaatcttaccgggtccggacacactgaggattgacagacggttattgacttatactcgcttaatggctttaagctgttaaacgtttaacacctttacacaaagatgctagtcctttcatgatcgtttgataggtggtgcatggccgttcttagttcgtggagtgatctgtctgcctaattgcgtttcactaaggtcccattcttcatacgtatgaatagcgtcttaactcacttttaccgctacctatttgtagtaagcgctcatactattgggaccggaatgcaacgagcgcgactgcaccacctaattgccccttatctaccattaattactttattaaccgccctgtacgggcaccggggcctt…	29	-22	2002-01-01	Not available	yes
FJ643422	Globorotalia	truncatulinoides	R066	54	ttgactcaacgcggggaatcttaccgggtctggacacactgaggattgacagacggttattgacttatactcgcttaatggctttaagctcgctttaagctgttaaacgtttaacacctttacacaaagatgctagtcctttcatgatcgtttgataggtggtgcatggccgttcttagttcgtggagtgatctgtctgcctaattgcgtttcactaaggtcccattcttcatacgtatgaatagcgtcttaactatcttttaccgctacctatttgtagtaagcgctcatactattgggaccggaatgcaacgagcgcgactgcaccacctaattgccccttatctaccattaattactttattaaccgccctgtacgggcaccggggccttaccttt…	29	-22	2002-01-01	Not available	yes
FM865978	Globigerinoides	ruber-pink	3	DS	cgcgtggagcatgtggcttaatttgactcaacgcgggaaatcttaccgggtccggacatatcgaggattgacagacagttaccatgccctttcgaaaggagtcaggttttaaacctaatggctctttcatgattatatgataggtggtgcatggccgttcttagttcgtggagtgatctgtctgcttaattgcgtttcaaatttttatttgaggaccaggttttggtttgggtagtggtcctacgatgactgtgaactgtcatgtcttcggatgtgcgactatcggtctaggatcgcatctcagcccctgggactcttttgaacgcaacggacgtgattgcaaccccttgttgagattagaggagtctcgatattcattggccaaacttaccgcttcga…	29.983329999999999	-19.883330000000001	2005-05-03	20-40	yes
FM865979	Globigerinoides	ruber-pink	4	DS	gtcagtatgccgtcggggattccccctgacgtctcctagcacacgattatcagcctttccttaacagggcgggtaaccttttcaaaataccagtttgattttaaagctttgggtcaattagggtgatggttcgatagaaccaatatcacccagctgctactcgtgcgcgcgtgttattcctggtgactcatggtggggaccgacatttgtaattgtctgtcgcgtgttaaccgggaatgccttgtactgtcgattcactaagttatggggaatacgtccctgccctttgtacacaccgcccgtcgctcttaccgatggctttggctgcgagtaaaagggactttcgttttggaactttgtcgaacagatggggctaaaggaaagagaagtcgtaacaag…	29.983329999999999	-19.883330000000001	2005-05-03	20-40	yes
FM865980	Globigerinoides	ruber-pink	8	DS	ttgactcaacgcgggaaatcttaccgggtccggacatatcgaggattgacagacagttaccatgccctttcgaaaggagtcaggttttaaacctaatggctctttcatgattatatgataggtggtgcatggccgttcttagttcgtggagtgatctgtctgcttaattgcgtttcaaatttttatttgaggaccaggttttggtttgggtagtggtcctacgatgactgtgaactgtcatgtcttcggatgtgcgactatcggtctaggatcgcatctcagcccctgggactcttttgaacgcaacggacgtgattgcaaccccttgttgagattagaggagtctcgatattcattggccaaacttaccgcttcgagcttgctcgtgcagttttgtta…	29.983329999999999	-19.883330000000001	2005-05-03	60-80	yes
FM865981	Globigerinoides	ruber-pink	11	DS	cgcgtggagcatgtggcttaatttgactcaacgcgggaaatcttaccgggtccggacatatcgaggattgacagacagttaccatgccctttcgaaaggagtcaggttttaaacctaatggctctttcatgattatatgataggtggtgcatggccgttcttagttcgtggagtgatctgtctgcttaattgcgtttcaaatttttatttgaggaccaggttttggtttgggtagtggtcctacgatgactgtgaactgtcatgtcttcggatgtgcgactatcggtctaggatcgcatctcagcccctgggactcttttgaacgcaacggacgtgattgcaaccccttgttgagattagaggagtctcgatattcattggccaaacttaccgcttcga…	29.983329999999999	-19.883330000000001	2005-05-03	60-80	yes
FM865982	Globigerinoides	ruber-pink	12	DS	ttgactcaacgcgggaaatcttaccgggtccggacatatcgaggattgacagacagttaccatgccctttcgaaaggagtcaggttttaaacctaatggctctttcatgattatatgataggtggtgcatggccgttcttagttcgtggagtgatctgtctgcttaattgcgtttcaaatttttatttgaggaccaggttttggtttgggtagtggtcctacgatgactgtgaactgtcatgtcttcggatgtgcgactatcggtctaggatcgcatctcagcccctgggactcttttgaacgcaacggacgtgattgcaaccccttgttgagattagaggagtctcgatattcattggccaaacttaccgcttcgagcttgctcgtgcagttttgtta…	29.983329999999999	-19.883330000000001	2005-05-03	60-80	yes
FM865983	Globigerinoides	ruber-pink	13	DS	ttgactcaacgcgggaaatcttaccgggtccggacatatcgaggattgacagacagttaccatgccctttcgaaaggagtcaggttttaaacctaatggctctttcatgattatatgataggtggtgcatggccgttcttagttcgtggagtgatctgtctgcttaattgcgtttcaaatttttatttgaggaccaggttttggtttgggtagtggtcctacgatgactgtgaactgtcatgtcttcggatgtgcgactatcggtctaggatcgcatctcagcccctgggactcttttgaacgcaacggacgtgattgcaaccccttgttgagattagaggagtctcgatattcattggccaaacttaccgcttcgagcttgctcgtgcagttttgtta…	29.983329999999999	-19.883330000000001	2005-05-03	60-80	yes
FM865984	Globigerinoides	ruber-pink	17	DS	ttgactcaacgcgggaaatcttaccgggtccggacatatcgaggattgacagacagttaccatgccctttcgaaaggagtcaggttttaaacctaatggctctttcatgattatatgataggtggtgcatggccgttcttagttcgtggagtgatctgtctgcttaattgcgtttcaaatttttatttgaggaccaggttttggtttgggtagtggtcctacgatgactgtgaactgtcatgtcttcggatgtgcgactatcggtctaggatcgcatctcagcccctgggactcttttgaacgcaacggacgtgattgcaaccccttgttgagattagaggagtctcgatattcattggccaaacttaccgcttcgagcttgctcgtgcagttttgtta…	29.983329999999999	-19.883330000000001	2005-05-03	60-80	yes
FM865985	Globigerinoides	ruber-pink	18	DS	ttgactcaacgcgggaaatcttaccgggtccggacatatcgaggattgacagacagttaccatgccctttcgaaaggagtcaggttttaaacctaatggctctttcatgattatatgataggtggtgcatggccgttcttagttcgtggagtgatctgtctgcttaattgcgtttcaaatttttatttgaggaccaggttttggtttgggtagtggtcctacgatgactgtgaactgtcatgtcttcggatgtgcgactatcggtctaggatcgcatctcagcccctgggactcttttgaacgcaacggacgtgattgcaaccccttgttgagattagaggagtctcgatattcattggccaaacttaccgcttcgagcttgctcgtgcagttttgtta…	29.983329999999999	-19.883330000000001	2005-05-03	60-80	yes
FM865986	Globigerinoides	ruber-pink	20	DS	atatcgaggattgacagacagttaccatgccctttcgaaaggagtcaggttttaaacctaatggctctttcatgattatatgataggtggtgcatggccgttcttagttcgtggagtgatctgtctgcttaattgcgtttcaaatttttatttgaggaccaggttttggtttgggtagtggtcctacgatgactgtgaactgtcatgtcttcggatgtgcgactatcggtctaggatcgcatctcagcccctgggactcttttgaacgcaacggacgtgattgcaaccccttgttgagattagaggagtctcgatattcattggccaaacttaccgcttcgagcttgctcgtgcagttttgttagccggtggataaactcgggggactgctgactataa…	29.983329999999999	-19.883330000000001	2005-05-03	0-20	yes
FM865987	Globigerinoides	ruber-pink	21	DS	ttgactcaacgcgggaaatcttaccgggtccggacatatcgaggattgacagacagttaccatgccctttcgaaaggagtcaggttttaaacctaatggctctttcatgattatatgataggtggtgcatggccgttcttagttcgtggagtgatctgtctgcttaattgcgtttcaaatttttatttgaggaccaggttttggtttgggtagtggtcctacgatgactgtgaactgtcatgtcttcggatgtgcgactatcggtctaggatcgcatctcagcccctgggactcttttgaacgcaacggacgtgattgcaaccccttgttgagattagaggagtctcgatattcattggccaaacttaccgcttcgagcttgctcgtgcagttttgtta…	29.983329999999999	-19.883330000000001	2005-05-03	0-20	yes
FM865988	Globigerinoides	ruber-pink	22	DS	tgactcaacgcgggaaatcttaccgggtccggacatatcgaggattgacagacagttaccatgccctttcgaaaggagtcaggttttaaacctaatggctctttcatgattatatgataggtggtgcatggccgttcttagttcgtggagtgatctgtctgcttaattgcgtttcaaatttttatttgaggaccaggttttggtttgggtagtggtcctacgatgactgtgaactgtcatgtcttcggatgtgcgactatcggtctaggatcgcatctcagcccctgggactcttttgaacgcaacggacgtgattgcaaccccttgttgagattagaggagtctcgatattcattggccaaacttaccgcttcgagcttgctcgtgcagttttgttag…	29.983329999999999	-19.883330000000001	2005-05-03	0-20	yes
FM865989	Globigerinoides	ruber-pink	32	DS	ttttaaacctaatggctctttcatgattatatgataggtggtgcatggccgttcttagttcgtggagtgatctgtctgcttaattgcgtttcaaatttttatttgaggaccaggttttggtttgggtagtggtcctacgatgactgtgaactgtcatgtcttcggatgtgcgactatcggtctaggatcgcatctcagcccctgggactcttttgaacgcaacggacgtgattgcaaccccttgttgagattagaggagtctcgatattcattggccaaacttaccgcttcgagcttgctcgtgcagttttgttagccggtggataaactcgggggactgctgactataac	29.983329999999999	-19.883330000000001	2005-05-03	40-60	yes
FM865990	Globigerinoides	ruber-pink	55	DS	tcctagcacacgattatcagcctttccttaacagggcgggtaaccttttcaaaataccagtttgattttaaagctttgggtcaattagggtgatggttcgatagaaccaatatcacccagctgctactcgtgcgcgcgtgttattcctggtgactcatggtggggaccgacatttgtaattgtctgtcgcgtgttaaccgggaatgccttgtactgtcgattcactaagttatggggaatacgtccctgccctttgtacacaccgcccgtcgctcttaccgatggctttggctgcgagtaaaagggactttcgttttggaac	32.000549999999997	-22.5075	2005-05-05	80-100	did not pass filter criteria
FM865991	Globigerinoides	ruber-pink	65	DS	cagcctttccttaacagggcgggtaaccttttcaaaataccagtttgattttaaagctttgggtcaattagggtgatggttcgatagaaccaatatcacccagctgctactcgtgcgcgcgtgttattcctggtgactcatggtggggaccgacatttg	32.000549999999997	-22.5075	2005-05-05	20-40	did not pass filter criteria
FM865992	Globigerinoides	ruber-pink	407	DS	gggaaatcttaccgggtccggacatatcgaggattgacagacagttaccatgccctttcgaaaggagtcaggttttaaacctaatggctctttcatgattatatgataggtggtgcatggccgttcttagttcgtggagtgatctgtctgcttaattgcgtttcaaatttttatttgaggaccaggttttggtttgggtagtggtcctacgatgactgtgaactgtcatgtcttcggatgtgcgactatcggtctaggatcgcatctcagcccctgggactcttttgaacgcaacggacgtgattgcaaccccttgttgagattagaggagtctcgatattcattggccaaacttaccgcttcgagcttgctcgtgcagttttgttagccggtggataa…	36.016660000000002	-8.5	2006-03-24	0	yes
FM865993	Globigerinoides	ruber-pink	597	DS	caagcgcgtggagcatgtggcttaatttgactcaacgcgggaaatcttaccgggtccggacatatcgaggattgacagacagttaccatgccctttcgaaaggagtcaggttttaaacctaatggctctttcatgattatatgataggtggtgcatggccgttcttagttcgtggagtgatctgtctgcttaattgcgtttcaaatttttatttgaggaccaggttttggtttgggtagtggtcctacgatgactgtgaactgtcatgtcttcggatgtgcgactatcggtctaggatcgcatctcagcccctgggactcttttgaacgcaacggacgtgattgcaaccccttgttgagattagaggagtctcgatattcattggccaaacttaccgct…	37.249989999999997	-0.5	2006-03-27	0-100	yes
FM865994	Globigerinoides	ruber-pink	893	DS	ttgactcaacgcgggaaatcttaccgggtccggacatatcgaggattgacagacagttaccatgccctttcgaaaggagtcaggttttaaacctaatggctctttcatgattatatgataggtggtgcatggccgttcttagttcgtggagtgatctgtctgcttaattgcgtttcaaatttttatttgaggaccaggttttggtttgggtagtggtcctacgatgactgtgaactgtcatgtcttcggatgtgcgactatcggtctaggatcgcatctcagcccctgggactcttttgaacgcaacggacgtgattgcaaccccttgttgagattagaggagtctcgatattcattggccaaacttaccgcttcgagcttgctcgtgcagttttgtta…	30.580660000000002	-12.37933	2006-08-10	0-100	yes
FM865995	Globigerinoides	ruber-pink	894	DS	tgactcaacgcgggaaatcttaccgggtccggacatatcgaggattgacagacagttaccatgccctttcgaaaggagtcaggttttaaacctaatggctctttcatgattatatgataggtggtgcatggccgttcttagttcgtggagtgatctgtctgcttaattgcgtttcaaatttttatttgaggaccaggttttggtttgggtagtggtcctacgatgactgtgaactgtcatgtcttcggatgtgcgactatcggtctaggatcgcatctcagcccctgggactcttttgaacgcaacggacgtgattgcaaccccttgttgagattagaggagtctcgatattcattggccaaacttaccgcttcgagcttgctcgtgcagttttgttag…	32.502490000000002	-9.5715000000000003	2006-08-11	0	yes
FM865996	Globigerinoides	ruber-pink	897	DS	actcaacgcgggaaatcttaccgggtccggacatatcgaggattgacagacagttaccatgccctttcgaaaggagtcaggttttaaacctaatggctctttcatgattatatgataggtggtgcatggccgttcttagttcgtggagtgatctgtctgcttaattgcgtttcaaatttttatttgaggaccaggttttggtttgggtagtggtcctacgatgactgtgaactgtcatgtcttcggatgtgcgactatcggtctaggatcgcatctcagcccctgggactcttttgaacgcaacggacgtgattgcaaccccttgttgagattagaggagtctcgatattcattggccaaacttaccgcttcgagcttgctcgtgcagttttgttagcc…	32.502490000000002	-9.5715000000000003	2006-08-11	0	yes
FM865997	Globigerinoides	ruber-pink	900	DS	tgactcaacgcgggaaatcttaccgggtccggacatatcgaggattgacagacagttaccatgccctttcgaaaggagtcaggttttaaacctaatggctctttcatgattatatgataggtggtgcatggccgttcttagttcgtggagtgatctgtctgcttaattgcgtttcaaatttttatttgaggaccaggttttggtttgggtagtggtcctacgatgactgtgaactgtcatgtcttcggatgtgcgactatcggtctaggatcgcatctcagcccctgggactcttttgaacgcaacggacgtgattgcaaccccttgttgagattagaggagtctcgatattcattggccaaacttaccgcttcgagcttgctcgtgcagttttgttag…	33.006500000000003	-9.0786599999999993	2006-08-11	0	yes
FM865998	Globigerinoides	ruber-pink	901	DS	gagcatgtggcttaatttgactcaacgcgggaaatcttaccgggtccggacatatcgaggattgacagacagttaccatgccctttcgaaaggagtcaggttttaaacctaatggctctttcatgattatatgataggtggtgcatggccgttcttagttcgtggagtgatctgtctgcttaattgcgtttcaaatttttatttgaggaccaggttttggtttgggtagtggtcctacgatgactgtgaactgtcatgtcttcggatgtgcgactatcggtctaggatcgcatctcagcccctgggactcttttgaacgcaacggacgtgattgcaaccccttgttgagattagaggagtctcgatattcattggccaaacttaccgcttcgagcttgc…	33.006500000000003	-9.0786599999999993	2006-08-11	0	yes
FM865999	Globigerinoides	ruber-pink	902	DS	tgactcaacgcgggaaatcttaccgggtccggacatatcgaggattgacagacagttaccatgccctttcgaaaggagtcaggttttaaacctaatggctctttcatgattatatgataggtggtgcatggccgttcttagttcgtggagtgatctgtctgcttaattgcgtttcaaatttttatttgaggaccaggttttggtttgggtagtggtcctacgatgactgtgaactgtcatgtcttcggatgtgcgactatcggtctaggatcgcatctcagcccctgggactcttttgaacgcaacggacgtgattgcaaccccttgttgagattagaggagtctcgatattcattggccaaacttaccgcttcgagcttgctcgtgcagttttgttag…	33.006500000000003	-9.0786599999999993	2006-08-11	0	yes
FM866000	Globigerinoides	ruber-pink	903	DS	cgcgtggagcatgtggcttaatttgactcaacgcgggaaatcttaccgggtccggacatatcgaggattgacagacagttaccatgccctttcgaaaggagtcaggttttaaacctaatggctctttcatgattatatgataggtggtgcatggccgttcttagttcgtggagtgatctgtctgcttaattgcgtttcaaatttttatttgaggaccaggttttggtttgggtagtggtcctacgatgactgtgaactgtcatgtcttcggatgtgcgactatcggtctaggatcgcatctcagcccctgggactcttttgaacgcaacggacgtgattgcaaccccttgttgagattagaggagtctcgatattcattggccaaacttaccgcttcga…	33.006500000000003	-9.0786599999999993	2006-08-11	0	yes
FM866001	Globigerinoides	ruber-pink	904	DS	cgcgtggagcatgtggcttaatttgactcaacgcgggaaatcttaccgggtccggacatatcgaggattgacagacagttaccatgccctttcgaaaggagtcaggttttaaacctaatggctctttcatgattatatgataggtggtgcatggccgttcttagttcgtggagtgatctgtctgcttaattgcgtttcaaatttttatttgaggaccaggttttggtttgggtagtggtcctacgatgactgtgaactgtcatgtcttcggatgtgcgactatcggtctaggatcgcatctcagcccctgggactcttttgaacgcaacggacgtgattgcaaccccttgttgagattagaggagtctcgatattcattggccaaacttaccgcttcga…	33.006500000000003	-9.0786599999999993	2006-08-11	0	yes
FM866002	Globigerinoides	ruber-pink	907	DS	agacagttaccatgccctttcgaaaggagtcaggttttaaacctaatggctctttcatgattatatgataggtggtgcatggccgttcttagttcgtggagtgatctgtctgcttaattgcgtttcaaatttttatttgaggaccaggttttggtttgggtagtggtcctacgatgactgtgaactgtcatgtcttcggatgtgcgactatcggtctaggatcgcatctcagcccctgggactcttttgaacgcaacggacgtgattgcaaccccttgttgagattagaggagtctcgatattcattggccaaacttaccgcttcgagcttgctcgtgcagttttgttagccggtggataaactcgggggactgctgactataaccatttctcaaaaca…	33.006500000000003	-9.0786599999999993	2006-08-11	0	yes
FM866003	Globigerinoides	ruber-pink	908	DS	ggaaatcttaccgggtccggacatatcgaggattgacagacagttaccatgccctttcgaaaggagtcaggttttaaacctaatggctctttcatgattatatgataggtggtgcatggccgttcttagttcgtggagtgatctgtctgcttaattgcgtttcaaatttttatttgaggaccaggttttggtttgggtagtggtcctacgatgactgtgaactgtcatgtcttcggatgtgcgactatcggtctaggatcgcatctcagcccctgggactcttttgaacgcaacggacgtgattgcaaccccttgttgagattagaggagtctcgatattcattggccaaacttaccgcttcgagcttgctcgtgcagttttgttagccggtggataaa…	33.006500000000003	-9.0786599999999993	2006-08-11	0	yes
FM866004	Globigerinoides	ruber-pink	910	DS	atcttaccgggtccggacatatcgaggattgacagacagttaccatgccctttcgaaaggagtcaggttttaaacctaatggctctttcatgattatatgataggtggtgcatggccgttcttagttcgtggagtgatctgtctgcttaattgcgtttcaaatttttatttgaggaccaggttttggtttgggtagtggtcctacgatgactgtgaactgtcatgtcttcggatgtgcgactatcggtctaggatcgcatctcagcccctgggactcttttgaacgcaacggacgtgattgcaaccccttgttgagattagaggagtctcgatattcattggccaaacttaccgcttcgagcttgctcgtgcagttttgttagccggtggataaactcg…	33.006500000000003	-9.0786599999999993	2006-08-11	0	yes
FM866005	Globigerinoides	ruber-pink	911	DS	gcgtggagcatgtggcttaatttgactcaacgcgggaaatcttaccgggtccggacatatcgaggattgacagacagttaccatgccctttcgaaaggagtcaggttttaaacctaatggctctttcatgattatatgataggtggtgcatggccgttcttagttcgtggagtgatctgtctgcttaattgcgtttcaaatttttatttgaggaccaggttttggtttgggtagtggtcctacgatgactgtgaactgtcatgtcttcggatgtgcgactatcggtctaggatcgcatctcagcccctgggactcttttgaacgcaacggacgtgattgcaaccccttgttgagattagaggagtctcgatattcattggccaaacttaccgcttcgag…	33.006500000000003	-9.0786599999999993	2006-08-11	0	yes
FM866006	Globigerinoides	ruber-pink	912	DS	cgtggagcatgtggcttaatttgactcaacgcgggaaatcttaccgggtccggacatatcgaggattgacagacagttaccatgccctttcgaaaggagtcaggttttaaacctaatggctctttcatgattatatgataggtggtgcatggccgttcttagttcgtggagtgatctgtctgcttaattgcgtttcaaatttttatttgaggaccaggttttggtttgggtagtggtcctacgatgactgtgaactgtcatgtcttcggatgtgcgactatcggtctaggatcgcatctcagcccctgggactcttttgaacgcaacggacgtgattgcaaccccttgttgagattagaggagtctcgatattcattggccaaacttaccgcttcgagc…	33.322659999999999	-8.7680000000000007	2006-08-11	0	yes
FM866007	Globigerinoides	ruber-pink	913	DS	cgcgtggagcatgtggcttaatttgactcaacgcgggaaatcttaccgggtccggacatatcgaggattgacagacagttaccatgccctttcgaaaggagtcaggttttaaacctaatggctctttcatgattatatgataggtggtgcatggccgttcttagttcgtggagtgatctgtctgcttaattgcgtttcaaatttttatttgaggaccaggttttggtttgggtagtggtcctacgatgactgtgaactgtcatgtcttcggatgtgcgactatcggtctaggatcgcatctcagcccctgggactcttttgaacgcaacggacgtgattgcaaccccttgttgagattagaggagtctcgatattcattggccaaacttaccgcttcga…	33.322659999999999	-8.7680000000000007	2006-08-11	0	yes
FM866008	Globigerinoides	ruber-pink	914	DS	cgcgtggagcatgtggcttaatttgactcaacgcgggaaatcttaccgggtccggacatatcgaggattgacagacagttaccatgccctttcgaaaggagtcaggttttaaacctaatggctctttcatgattatatgataggtggtgcatggccgttcttagttcgtggagtgatctgtctgcttaattgcgtttcaaatttttatttgaggaccaggttttggtttgggtagtggtcctacgatgactgtgaactgtcatgtcttcggatgtgcgactatcggtctaggatcgcatctcagcccctgggactcttttgaacgcaacggacgtgattgcaaccccttgttgagattagaggagtctcgatattcattggccaaacttaccgcttcga…	33.322659999999999	-8.7680000000000007	2006-08-11	0	yes
FM866009	Globigerinoides	ruber-pink	916	DS	agacagttaccatgccctttcgaaaggagtcaggttttaaacctaatggctctttcatgattatatgataggtggtgcatggccgttcttagttcgtggagtgatctgtctgcttaattgcgtttcaaatttttatttgaggaccaggttttggtttgggtagtggtcctacgatgactgtgaactgtcatgtcttcggatgtgcgactatcggtctaggatcgcatctcagcccctgggactcttttgaacgcaacggacgtgattgcaaccccttgttgagattagaggagtctcgatattcattggccaaacttaccgcttcgagcttgctcgtgcagttttgttagccggtggataaactcgggggactgctgactataaccatttctcaaaaca…	33.322659999999999	-8.7680000000000007	2006-08-11	0	yes
FM866010	Globigerinoides	ruber-pink	922	DS	ttgactcaacgcgggaaatcttaccgggtccggacatatcgaggattgacagacagttaccatgccctttcgaaaggagtcaggttttaaacctaatggctctttcatgattatatgataggtggtgcatggccgttcttagttcgtggagtgatctgtctgcttaattgcgtttcaaatttttatttgaggaccaggttttggtttgggtagtggtcctacgatgactgtgaactgtcatgtcttcggatgtgcgactatcggtctaggatcgcatctcagcccctgggactcttttgaacgcaacggacgtgattgcaaccccttgttgagattagaggagtctcgatattcattggccaaacttaccgcttcgagcttgctcgtgcagttttgtta…	35.37433	-6.8588300000000002	2006-08-12	0	yes
FM866011	Globigerinoides	ruber-pink	923	DS	tgactcaacgcgggaaatcttaccgggtccggacatatcgaggattgacagacagttaccatgccctttcgaaaggagtcaggttttaaacctaatggctctttcatgattatatgataggtggtgcatggccgttcttagttcgtggagtgatctgtctgcttaattgcgtttcaaatttttatttgaggaccaggttttggtttgggtagtggtcctacgatgactgtgaactgtcatgtcttcggatgtgcgactatcggtctaggatcgcatctcagcccctgggactcttttgaacgcaacggacgtgattgcaaccccttgttgagattagaggagtctcgatattcattggccaaacttaccgcttcgagcttgctcgtgcagttttgttag…	35.37433	-6.8588300000000002	2006-08-12	0	yes
FM866012	Globigerinoides	ruber-pink	924	DS	tgactcaacgcgggaaatcttaccgggtccggacatatcgaggattgacagacagttaccatgccctttcgaaaggagtcaggttttaaacctaatggctctttcatgattatatgataggtggtgcatggccgttcttagttcgtggagtgatctgtctgcttaattgcgtttcaaatttttatttgaggaccaggttttggtttgggtagtggtcctacgatgactgtgaactgtcatgtcttcggatgtgcgactatcggtctaggatcgcatctcagcccctgggactcttttgaacgcaacggacgtgattgcaaccccttgttgagattagaggagtctcgatattcattggccaaacttaccgcttcgagcttgctcgtgcagttttgttag…	35.37433	-6.8588300000000002	2006-08-12	0	yes
FM866013	Globigerinoides	ruber-pink	925	DS	tgactcaacgcgggaaatcttaccgggtccggacatatcgaggattgacagacagttaccatgccctttcgaaaggagtcaggttttaaacctaatggctctttcatgattatatgataggtggtgcatggccgttcttagttcgtggagtgatctgtctgcttaattgcgtttcaaatttttatttgaggaccaggttttggtttgggtagtggtcctacgatgactgtgaactgtcatgtcttcggatgtgcgactatcggtctaggatcgcatctcagcccctgggactcttttgaacgcaacggacgtgattgcaaccccttgttgagattagaggagtctcgatattcattggccaaacttaccgcttcgagcttgctcgtgcagttttgttag…	35.37433	-6.8588300000000002	2006-08-12	0	yes
FM866014	Globigerinoides	ruber-pink	927	DS	atatcgaggattgacagacagttaccatgccctttcgaaaggagtcaggttttaaacctaatggctctttcatgattatatgataggtggtgcatggccgttcttagttcgtggagtgatctgtctgcttaattgcgtttcaaatttttatttgaggaccaggttttggtttgggtagtggtcctacgatgactgtgaactgtcatgtcttcggatgtgcgactatcggtctaggatcgcatctcagcccctgggactcttttgaacgcaacggacgtgattgcaaccccttgttgagattagaggagtctcgatattcattggccaaacttaccgcttcgagcttgctcgtgcagttttgttagccggtggataaactcgggggactgctgactataa…	35.37433	-6.8588300000000002	2006-08-12	0	yes
FM866015	Globigerinoides	ruber-pink	928	DS	tgactcaacgcgggaaatcttaccgggtccggacatatcgaggattgacagacagttaccatgccctttcgaaaggagtcaggttttaaacctaatggctctttcatgattatatgataggtggtgcatggccgttcttagttcgtggagtgatctgtctgcttaattgcgtttcaaatttttatttgaggaccaggttttggtttgggtagtggtcctacgatgactgtgaactgtcatgtcttcggatgtgcgactatcggtctaggatcgcatctcagcccctgggactcttttgaacgcaacggacgtgattgcaaccccttgttgagattagaggagtctcgatattcattggccaaacttaccgcttcgagcttgctcgtgcagttttgttag…	35.37433	-6.8588300000000002	2006-08-12	0	yes
FM866016	Globigerinoides	ruber-pink	929	DS	ttgactcaacgcgggaaatcttaccgggtccggacatatcgaggattgacagacagttaccatgccctttcgaaaggagtcaggttttaaacctaatggctctttcatgattatatgataggtggtgcatggccgttcttagttcgtggagtgatctgtctgcttaattgcgtttcaaatttttatttgaggaccaggttttggtttgggtagtggtcctacgatgactgtgaactgtcatgtcttcggatgtgcgactatcggtctaggatcgcatctcagcccctgggactcttttgaacgcaacggacgtgattgcaaccccttgttgagattagaggagtctcgatattcattggccaaacttaccgcttcgagcttgctcgtgcagttttgtta…	35.37433	-6.8588300000000002	2006-08-12	0	yes
FM866017	Globigerinoides	ruber-pink	932	DS	ttgactcaacgcgggaaatcttaccgggtccggacatatcgaggattgacagacagttaccatgccctttcgaaaggagtcaggttttaaacctaatggctctttcatgattatatgataggtggtgcatggccgttcttagttcgtggagtgatctgtctgcttaattgcgtttcaaatttttatttgaggaccaggttttggtttgggtagtggtcctacgatgactgtgaactgtcatgtcttcggatgtgcgactatcggtctaggatcgcatctcagcccctgggactcttttgaacgcaacggacgtgattgcaaccccttgttgagattagaggagtctcgatattcattggccaaacttaccgcttcgagcttgctcgtgcagttttgtta…	35.37433	-6.8588300000000002	2006-08-12	0	yes
FM866018	Globigerinoides	ruber-pink	935	DS	tttgactcaacgcgggaaatcttaccgggtccggacatatcgaggattgacagacagttaccatgccctttcgaaaggagtcaggttttaaacctaatggctctttcatgattatatgataggtggtgcatggccgttcttagttcgtggagtgatctgtctgcttaattgcgtttcaaatttttatttgaggaccaggttttggtttgggtagtggtcctacgatgactgtgaactgtcatgtcttcggatgtgcgactatcggtctaggatcgcatctcagcccctgggactcttttgaacgcaacggacgtgattgcaaccccttgttgagattagaggagtctcgatattcattggccaaacttaccgcttcgagcttgctcgtgcagttttgtt…	35.37433	-6.8588300000000002	2006-08-12	0	yes
FM866019	Globigerinoides	ruber-pink	936	DS	ttgactcaacgcgggaaatcttaccgggtccggacatatcgaggattgacagacagttaccatgccctttcgaaaggagtcaggttttaaacctaatggctctttcatgattatatgataggtggtgcatggccgttcttagttcgtggagtgatctgtctgcttaattgcgtttcaaatttttatttgaggaccaggttttggtttgggtagtggtcctacgatgactgtgaactgtcatgtcttcggatgtgcgactatcggtctaggatcgcatctcagcccctgggactcttttgaacgcaacggacgtgattgcaaccccttgttgagattagaggagtctcgatattcattggccaaacttaccgcttcgagcttgctcgtgcagttttgtta…	35.37433	-6.8588300000000002	2006-08-12	0	yes
FM866020	Globigerinoides	ruber-pink	938	DS	aatcttaccgggtccggacatatcgaggattgacagacagttaccatgccctttcgaaaggagtcaggttttaaacctaatggctctttcatgattatatgataggtggtgcatggccgttcttagttcgtggagtgatctgtctgcttaattgcgtttcaaatttttatttgaggaccaggttttggtttgggtagtggtcctacgatgactgtgaactgtcatgtcttcggatgtgcgactatcggtctaggatcgcatctcagcccctgggactcttttgaacgcaacggacgtgattgcaaccccttgttgagattagaggagtctcgatattcattggccaaacttaccgcttcgagcttgctcgtgcagttttgttagccggtggataaactc…	35.975000000000001	-5.7796599999999998	2006-08-13	0	yes
FM866021	Globigerinoides	ruber-pink	942	DS	ttgactcaacgcgggaaatcttaccgggtccggacatatcgaggattgacagacagttaccatgccctttcgaaaggagtcaggttttaaacctaatggctctttcatgattatatgataggtggtgcatggccgttcttagttcgtggagtgatctgtctgcttaattgcgtttcaaatttttatttgaggaccaggttttggtttgggtagtggtcctacgatgactgtgaactgtcatgtcttcggatgtgcgactatcggtctaggatcgcatctcagcccctgggactcttttgaacgcaacggacgtgattgcaaccccttgttgagattagaggagtctcgatattcattggccaaacttaccgcttcgagcttgctcgtgcagttttgtta…	35.975000000000001	-5.7796599999999998	2006-08-13	0	yes
FM866022	Globigerinoides	ruber-pink	944	DS	atcttaccgggtccggacatatcgaggattgacagacagttaccatgccctttcgaaaggagtcaggttttaaacctaatggctctttcatgattatatgataggtggtgcatggccgttcttagttcgtggagtgatctgtctgcttaattgcgtttcaaatttttatttgaggaccaggttttggtttgggtagtggtcctacgatgactgtgaactgtcatgtcttcggatgtgcgactatcggtctaggatcgcatctcagcccctgggactcttttgaacgcaacggacgtgattgcaaccccttgttgagattagaggagtctcgatattcattggccaaacttaccgcttcgagcttgctcgtgcagttttgttagccggtggataaactcg…	35.975000000000001	-5.7796599999999998	2006-08-13	0	yes
FM866023	Globigerinoides	ruber-pink	946	DS	ggagcatgtggcttaatttgactcaacgcgggaaatcttaccgggtccggacatatcgaggattgacagacagttaccatgccctttcgaaaggagtcaggttttaaacctaatggctctttcatgattatatgataggtggtgcatggccgttcttagttcgtggagtgatctgtctgcttaattgcgtttcaaatttttatttgaggaccaggttttggtttgggtagtggtcctacgatgactgtgaactgtcatgtcttcggatgtgcgactatcggtctaggatcgcatctcagcccctgggactcttttgaacgcaacggacgtgattgcaaccccttgttgagattagaggagtctcgatattcattggccaaacttaccgcttcgagcttg…	35.975000000000001	-5.7796599999999998	2006-08-13	0	yes
FM866024	Globigerinoides	ruber-pink	948	DS	ttgactcaacgcgggaaatcttaccgggtccggacatatcgaggattgacagacagttaccatgccctttcgaaaggagtcaggttttaaacctaatggctctttcatgattatatgataggtggtgcatggccgttcttagttcgtggagtgatctgtctgcttaattgcgtttcaaatttttatttgaggaccaggttttggtttgggtagtggtcctacgatgactgtgaactgtcatgtcttcggatgtgcgactatcggtctaggatcgcatctcagcccctgggactcttttgaacgcaacggacgtgattgcaaccccttgttgagattagaggagtctcgatattcattggccaaacttaccgcttcgagcttgctcgtgcagttttgtta…	35.975000000000001	-5.7796599999999998	2006-08-13	0	yes
FM866025	Globigerinoides	ruber-pink	949	DS	gtggagcatgtggcttaatttgactcaacgcgggaaatcttaccgggtccggacatatcgaggattgacagacagttaccatgccctttcgaaaggagtcaggttttaaacctaatggctctttcatgattatatgataggtggtgcatggccgttcttagttcgtggagtgatctgtctgcttaattgcgtttcaaatttttatttgaggaccaggttttggtttgggtagtggtcctacgatgactgtgaactgtcatgtcttcggatgtgcgactatcggtctaggatcgcatctcagcccctgggactcttttgaacgcaacggacgtgattgcaaccccttgttgagattagaggagtctcgatattcattggccaaacttaccgcttcgagct…	35.975000000000001	-5.7796599999999998	2006-08-13	0	yes
FM866026	Globigerinoides	ruber-pink	950	DS	acaagcgcgcgtggagcatgtggcttaatttgactcaacgcgggaaatcttaccgggtccggacatatcgaggattgacagacagttaccatgccctttcgaaaggagtcaggttttaaacctaatggctctttcatgattatatgataggtggtgcatggccgttcttagttcgtggagtgatctgtctgcttaattgcgtttcaaatttttatttgaggaccaggttttggtttgggtagtggtcctacgatgactgtgaactgtcatgtcttcggatgtgcgactatcggtctaggatcgcatctcagcccctgggactcttttgaacgcaacggacgtgattgcaaccccttgttgagattagaggagtctcgatattcattggccaaacttacc…	35.975000000000001	-5.7796599999999998	2006-08-13	0	yes
FM866027	Globigerinoides	ruber-pink	955	DS	cgcgtggagcatgtggcttaatttgactcaacgcgggaaatcttaccgggtccggacatatcgaggattgacagacagttaccatgccctttcgaaaggagtcaggttttaaacctaatggctctttcatgattatatgataggtggtgcatggccgttcttagttcgtggagtgatctgtctgcttaattgcgtttcaaatttttatttgaggaccaggttttggtttgggtagtggtcctacgatgactgtgaactgtcatgtcttcggatgtgcgactatcggtctaggatcgcatctcagcccctgggactcttttgaacgcaacggacgtgattgcaaccccttgttgagattagaggagtctcgatattcattggccaaacttaccgcttcga…	35.975000000000001	-5.7796599999999998	2006-08-13	0	yes
FM866028	Globigerinoides	ruber-pink	958	DS	cgcgtggagcatgtggcttaatttgactcaacgcgggaaatcttaccgggtccggacatatcgaggattgacagacagttaccatgccctttcgaaaggagtcaggttttaaacctaatggctctttcatgattatatgataggtggtgcatggccgttcttagttcgtggagtgatctgtctgcttaattgcgtttcaaatttttatttgaggaccaggttttggtttgggtagtggtcctacgatgactgtgaactgtcatgtcttcggatgtgcgactatcggtctaggatcgcatctcagcccctgggactcttttgaacgcaacggacgtgattgcaaccccttgttgagattagaggagtctcgatattcattggccaaacttaccgcttcga…	35.975000000000001	-5.7796599999999998	2006-08-13	0	yes
FM866029	Globigerinoides	ruber-pink	963	DS	cgcgtggagcatgtggcttaatttgactcaacgcgggaaatcttaccgggtccggacatatcgaggattgacagacagttaccatgccctttcgaaaggagtcaggttttaaacctaatggctctttcatgattatatgataggtggtgcatggccgttcttagttcgtggagtgatctgtctgcttaattgcgtttcaaatttttatttgaggaccaggttttggtttgggtagtggtcctacgatgactgtgaactgtcatgtcttcggatgtgcgactatcggtctaggatcgcatctcagcccctgggactcttttgaacgcaacggacgtgattgcaaccccttgttgagattagaggagtctcgatattcattggccaaacttaccgcttcga…	35.975000000000001	-5.7796599999999998	2006-08-13	0	yes
FM866030	Globigerinoides	ruber-pink	967	DS	ttaatttgactcaacgcgggaaatcttaccgggtccggacatatcgaggattgacagacagttaccatgccctttcgaaaggagtcaggttttaaacctaatggctctttcatgattatatgataggtggtgcatggccgttcttagttcgtggagtgatctgtctgcttaattgcgtttcaaatttttatttgaggaccaggttttggtttgggtagtggtcctacgatgactgtgaactgtcatgtcttcggatgtgcgactatcggtctaggatcgcatctcagcccctgggactcttttgaacgcaacggacgtgattgcaaccccttgttgagattagaggagtctcgatattcattggccaaacttaccgcttcgagcttgctcgtgcagttt…	35.975000000000001	-5.7796599999999998	2006-08-13	0	yes
FM866031	Globigerinoides	ruber-pink	969	DS	tatcgaggattgacagacagttaccatgccctttcgaaaggagtcaggttttaaacctaatggctctttcatgattatatgataggtggtgcatggccgttcttagttcgtggagtgatctgtctgcttaattgcgtttcaaatttttatttgaggaccaggttttggtttgggtagtggtcctacgatgactgtgaactgtcatgtcttcggatgtgcgactatcggtctaggatcgcatctcagcccctgggactcttttgaacgcaacggacgtgattgcaaccccttgttgagattagaggagtctcgatattcattggccaaacttaccgcttcgagcttgctcgtgcagttttgttagccggtggataaactcgggggactgctgactataac…	35.975000000000001	-5.7796599999999998	2006-08-13	0	yes
FM866032	Globigerinoides	ruber-pink	970	DS	cgggaaatcttaccgggtccggacatatcgaggattgacagacagttaccatgccctttcgaaaggagtcaggttttaaacctaatggctctttcatgattatatgataggtggtgcatggccgttcttagttcgtggagtgatctgtctgcttaattgcgtttcaaatttttatttgaggaccaggttttggtttgggtagtggtcctacgatgactgtgaactgtcatgtcttcggatgtgcgactatcggtctaggatcgcatctcagcccctgggactcttttgaacgcaacggacgtgattgcaaccccttgttgagattagaggagtctcgatattcattggccaaacttaccgcttcgagcttgctcgtgcagttttgttagccggtggata…	35.975000000000001	-5.7796599999999998	2006-08-13	0	yes
FM866033	Globigerinoides	ruber-pink	973	DS	aatttgactcaacgcgggaaatcttaccgggtccggacatatcgaggattgacagacagttaccatgccctttcgaaaggagtcaggttttaaacctaatggctctttcatgattatatgataggtggtgcatggccgttcttagttcgtggagtgatctgtctgcttaattgcgtttcaaatttttatttgaggaccaggttttggtttgggtagtggtcctacgatgactgtgaactgtcatgtcttcggatgtgcgactatcggtctaggatcgcatctcagcccctgggactcttttgaacgcaacggacgtgattgcaaccccttgttgagattagaggagtctcgatattcattggccaaacttaccgcttcgagcttgctcgtgcagttttg…	35.975000000000001	-5.7796599999999998	2006-08-13	0	yes
FM866034	Globigerinoides	ruber-pink	975	DS	cgcgtggagcatgtggcttaatttgactcaacgcgggaaatcttaccgggtccggacatatcgaggattgacagacagttaccatgccctttcgaaaggagtcaggttttaaacctaatggctctttcatgattatatgataggtggtgcatggccgttcttagttcgtggagtgatctgtctgcttaattgcgtttcaaatttttatttgaggaccaggttttggtttgggtagtggtcctacgatgactgtgaactgtcatgtcttcggatgtgcgactatcggtctaggatcgcatctcagcccctgggactcttttgaacgcaacggacgtgattgcaaccccttgttgagattagaggagtctcgatattcattggccaaacttaccgcttcga…	35.975000000000001	-5.7796599999999998	2006-08-13	0	yes
FM866035	Globigerinoides	ruber-pink	980	DS	ggaaatcttaccgggtccggacatatcgaggattgacagacagttaccatgccctttcgaaaggagtcaggttttaaacctaatggctctttcatgattatatgataggtggtgcatggccgttcttagttcgtggagtgatctgtctgcttaattgcgtttcaaatttttatttgaggaccaggttttggtttgggtagtggtcctacgatgactgtgaactgtcatgtcttcggatgtgcgactatcggtctaggatcgcatctcagcccctgggactcttttgaacgcaacggacgtgattgcaaccccttgttgagattagaggagtctcgatattcattggccaaacttaccgcttcgagcttgctcgtgcagttttgttagccggtggataaa…	35.975000000000001	-5.7796599999999998	2006-08-13	0	yes
FM866036	Globigerinoides	ruber-pink	981	DS	cgcgtggagcatgtggcttaatttgactcaacgcgggaaatcttaccgggtccggacatatcgaggattgacagacagttaccatgccctttcgaaaggagtcaggttttaaacctaatggctctttcatgattatatgataggtggtgcatggccgttcttagttcgtggagtgatctgtctgcttaattgcgtttcaaatttttatttgaggaccaggttttggtttgggtagtggtcctacgatgactgtgaactgtcatgtcttcggatgtgcgactatcggtctaggatcgcatctcagcccctgggactcttttgaacgcaacggacgtgattgcaaccccttgttgagattagaggagtctcgatattcattggccaaacttaccgcttcga…	35.975000000000001	-5.7796599999999998	2006-08-13	0	yes
FM866037	Globigerinoides	ruber-pink	982	DS	cgcgtggagcatgtggcttaatttgactcaacgcgggaaatcttaccgggtccggacatatcgaggattgacagacagttaccatgccctttcgaaaggagtcaggttttaaacctaatggctctttcatgattatatgataggtggtgcatggccgttcttagttcgtggagtgatctgtctgcttaattgcgtttcaaatttttatttgaggaccaggttttggtttgggtagtggtcctacgatgactgtgaactgtcatgtcttcggatgtgcgactatcggtctaggatcgcatctcagcccctgggactcttttgaacgcaacggacgtgattgcaaccccttgttgagattagaggagtctcgatattcattggccaaacttaccgcttcga…	35.975000000000001	-5.7796599999999998	2006-08-13	0	yes
FM866038	Globigerinoides	ruber-pink	983	DS	aacgcgggaaatcttaccgggtccggacatatcgaggattgacagacagttaccatgccctttcgaaaggagtcaggttttaaacctaatggctctttcatgattatatgataggtggtgcatggccgttcttagttcgtggagtgatctgtctgcttaattgcgtttcaaatttttatttgaggaccaggttttggtttgggtagtggtcctacgatgactgtgaactgtcatgtcttcggatgtgcgactatcggtctaggatcgcatctcagcccctgggactcttttgaacgcaacggacgtgattgcaaccccttgttgagattagaggagtctcgatattcattggccaaacttaccgcttcgagcttgctcgtgcagttttgttagccggtg…	35.975000000000001	-5.7796599999999998	2006-08-13	0	yes
FM866039	Globigerinoides	ruber-pink	984	DS	aatcttaccgggtccggacatatcgaggattgacagacagttaccatgccctttcgaaaggagtcaggttttaaacctaatggctctttcatgattatatgataggtggtgcatggccgttcttagttcgtggagtgatctgtctgcttaattgcgtttcaaatttttatttgaggaccaggttttggtttgggtagtggtcctacgatgactgtgaactgtcatgtcttcggatgtgcgactatcggtctaggatcgcatctcagcccctgggactcttttgaacgcaacggacgtgattgcaaccccttgttgagattagaggagtctcgatattcattggccaaacttaccgcttcgagcttgctcgtgcagttttgttagccggtggataaactc…	35.976660000000003	-5.8573300000000001	2006-08-13	150-200	yes
FM866040	Globigerinoides	ruber-pink	987	DS	tatcgaggattgacagacagttaccatgccctttcgaaaggagtcaggttttaaacctaatggctctttcatgattatatgataggtggtgcatggccgttcttagttcgtggagtgatctgtctgcttaattgcgtttcaaatttttatttgaggaccaggttttggtttgggtagtggtcctacgatgactgtgaactgtcatgtcttcggatgtgcgactatcggtctaggatcgcatctcagcccctgggactcttttgaacgcaacggacgtgattgcaaccccttgttgagattagaggagtctcgatattcattggccaaacttaccgcttcgagcttgctcgtgcagttttgttagccggtggataaactcgggggactgctgactataac…	35.976660000000003	-5.8573300000000001	2006-08-13	150-200	yes
FM866041	Globigerinoides	ruber-pink	988	DS	tgactcaacgcgggaaatcttaccgggtccggacatatcgaggattgacagacagttaccatgccctttcgaaaggagtcaggttttaaacctaatggctctttcatgattatatgataggtggtgcatggccgttcttagttcgtggagtgatctgtctgcttaattgcgtttcaaatttttatttgaggaccaggttttggtttgggtagtggtcctacgatgactgtgaactgtcatgtcttcggatgtgcgactatcggtctaggatcgcatctcagcccctgggactcttttgaacgcaacggacgtgattgcaaccccttgttgagattagaggagtctcgatattcattggccaaacttaccgcttcgagcttgctcgtgcagttttgttag…	35.976660000000003	-5.8573300000000001	2006-08-13	150-200	yes
FM866042	Globigerinoides	ruber-pink	989	DS	cgcgtggagcatgtggcttaatttgactcaacgcgggaaatcttaccgggtccggacatatcgaggattgacagacagttaccatgccctttcgaaaggagtcaggttttaaacctaatggctctttcatgattatatgataggtggtgcatggccgttcttagttcgtggagtgatctgtctgcttaattgcgtttcaaatttttatttgaggaccaggttttggtttgggtagtggtcctacgatgactgtgaactgtcatgtcttcggatgtgcgactatcggtctaggatcgcatctcagcccctgggactcttttgaacgcaacggacgtgattgcaaccccttgttgagattagaggagtctcgatattcattggccaaacttaccgcttcga…	35.976660000000003	-5.8573300000000001	2006-08-13	150-200	yes
FM866043	Globigerinoides	ruber-pink	990	DS	catgtggcttaatttgactcaacgcgggaaatcttaccgggtccggacatatcgaggattgacagacagttaccatgccctttcgaaaggagtcaggttttaaacctaatggctctttcatgattatatgataggtggtgcatggccgttcttagttcgtggagtgatctgtctgcttaattgcgtttcaaatttttatttgaggaccaggttttggtttgggtagtggtcctacgatgacgtgaactgtcatgtcttcggatgtgcgactatcggtctaggatcgcatctcagcccctgggactcttttgaacgcaacggacgtgattgcaaccccttgttgagattagaggagtctcgatattcattggccaaacttaccgcttcgagcttgctcgt…	35.976660000000003	-5.8573300000000001	2006-08-13	150-200	yes
FM866044	Globigerinoides	ruber-pink	991	DS	cgcgtggagcatgtggcttaatttgactcaacgcgggaaatcttaccgggtccggacatatcgaggattgacagacagttaccatgccctttcgaaaggagtcaggttttaaacctaatggctctttcatgattatatgataggtggtgcatggccgttcttagttcgtggagtgatctgtctgcttaattgcgtttcaaatttttatttgaggaccaggttttggtttgggtagtggtcctacgatgactgtgaactgtcatgtcttcggatgtgcgactatcggtctaggatcgcatctcagcccctgggactcttttgaacgcaacggacgtgattgcaaccccttgttgagattagaggagtctcgatattcattggccaaacttaccgcttcga…	35.976660000000003	-5.8573300000000001	2006-08-13	150-200	yes
FM866045	Globigerinoides	ruber-pink	992	DS	tgactcaacgcgggaaatcttaccgggtccggacatatcgaggattgacagacagttaccatgccctttcgaaaggagtcaggttttaaacctaatggctctttcatgattatatgataggtggtgcatggccgttcttagttcgtggagtgatctgtctgcttaattgcgtttcaaatttttatttgaggaccaggttttggtttgggtagtggtcctacgatgactgtgaactgtcatgtcttcggatgtgcgactatcggtctaggatcgcatctcagcccctgggactcttttgaacgcaacggacgtgattgcaaccccttgttgagattagaggagtctcgatattcattggccaaacttaccgcttcgagcttgctcgtgcagttttgttag…	35.976660000000003	-5.8573300000000001	2006-08-13	100-150	yes
FM866046	Globigerinoides	ruber-pink	993	DS	cgcgtggagcatgtggcttaatttgactcaacgcgggaaatcttaccgggtccggacatatcgaggattgacagacagttaccatgccctttcgaaaggagtcaggttttaaacctaatggctctttcatgattatatgataggtggtgcatggccgttcttagttcgtggagtgatctgtctgcttaattgcgtttcaaatttttatttgaggaccaggttttggtttgggtagtggtcctacgatgactgtgaactgtcatgtcttcggatgtgcgactatcggtctaggatcgcatctcagcccctgggactcttttgaacgcaacggacgtgattgcaaccccttgttgagattagaggagtctcgatattcattggccaaacttaccgcttcga…	35.976660000000003	-5.8573300000000001	2006-08-13	100-150	yes
FM866047	Globigerinoides	ruber-pink	995	DS	ttgactcaacgcgggaaatcttaccgggtccggacatatcgaggattgacagacagttaccatgccctttcgaaaggagtcaggttttaaacctaatggctctttcatgattatatgataggtggtgcatggccgttcttagttcgtggagtgatctgtctgcttaattgcgtttcaaatttttatttgaggaccaggttttggtttgggtagtggtcctacgatgactgtgaactgtcatgtcttcggatgtgcgactatcggtctaggatcgcatctcagcccctgggactcttttgaacgcaacggacgtgattgcaaccccttgttgagattagaggagtctcgatattcattggccaaacttaccgcttcgagcttgctcgtgcagttttgtta…	35.976660000000003	-5.8573300000000001	2006-08-13	100-150	yes
FM866048	Globigerinoides	ruber-pink	1001	DS	catgtggcttaatttgactcaacgcgggaaatcttaccgggtccggacatatcgaggattgacagacagttaccatgccctttcgaaaggagtcaggttttaaacctaatggctctttcatgattatatgataggtggtgcatggccgttcttagttcgtggagtgatctgtctgcttaattgcgtttcaaatttttatttgaggaccaggttttggtttgggtagtggtcctacgatgactgtgaactgtcatgtcttcggatgtgcgactatcggtctaggatcgcatctcagcccctgggactcttttgaacgcaacggacgtgattgcaaccccttgttgagattagaggagtctcgatattcattggccaaacttaccgcttcgagcttgctcg…	35.976660000000003	-5.8573300000000001	2006-08-13	60-100	yes
FM866049	Globigerinoides	ruber-pink	1010	DS	atgtggcttaatttgactcaacgcgggaaatcttaccgggtccggacatatcgaggattgacagacagttaccatgccctttcgaaaggagtcaggttttaaacctaatggctctttcatgattatatgataggtggtgcatggccgttcttagttcgtggagtgatctgtctgcttaattgcgtttcaaatttttatttgaggaccaggttttggtttgggtagtggtcctacgatgactgtgaactgtcatgtcttcggatgtgcgactatcggtctaggatcgcatctcagcccctgggactcttttgaacgcaacggacgtgattgcaaccccttgttgagattagaggagtctcgatattcattggccaaacttaccgcttcgagcttgctcgt…	35.976660000000003	-5.8573300000000001	2006-08-13	60-100	yes
FM866050	Globigerinoides	ruber-pink	1019	DS	cttaatttgactcaacgcgggaaatcttaccgggtccggacatatcgaggattgacagacagttaccatgccctttcgaaaggagtcaggttttaaacctaatggctctttcatgattatatgataggtggtgcatggccgttcttagttcgtggagtgatctgtctgcttaattgcgtttcaaatttttatttgaggaccaggttttggtttgggtagtggtcctacgatgactgtgaactgtcatgtcttcggatgtgcgactatcggtctaggatcgcatctcagcccctgggactcttttgaacgcaacggacgtgattgcaaccccttgttgagattagaggagtctcgatattcattggccaaacttaccgcttcgagcttgctcgtgcagtt…	35.976660000000003	-5.8573300000000001	2006-08-13	20-60	yes
FM866051	Globigerinoides	ruber-pink	1022	DS	cgcgtggagcatgtggcttaatttgactcaacgcgggaaatcttaccgggtccggacatatcgaggattgacagacagttaccatgccctttcgaaaggagtcaggttttaaacctaatggctctttcatgattatatgataggtggtgcatggccgttcttagttcgtggagtgatctgtctgcttaattgcgtttcaaatttttatttgaggaccaggttttggtttgggtagtggtcctacgatgactgtgaactgtcatgtcttcggatgtgcgactatcggtctaggatcgcatctcagcccctgggactcttttgaacgcaacggacgtgattgcaaccccttgttgagattagaggagtctcgatattcattggccaaacttaccgcttcga…	35.976660000000003	-5.8573300000000001	2006-08-13	0-20	yes
FM866052	Globigerinoides	ruber-pink	1023	DS	cgcgtggagcatgtggcttaatttgactcaacgcgggaaatcttaccgggtccggacatatcgaggattgacagacagttaccatgccctttcgaaaggagtcaggttttaaacctaatggctctttcatgattatatgataggtggtgcatggccgttcttagttcgtggagtgatctgtctgcttaattgcgtttcaaatttttatttgaggaccaggttttggtttgggtagtggtcctacgatgactgtgaactgtcatgtcttcggatgtgcgactatcggtctaggatcgcatctcagcccctgggactcttttgaacgcaacggacgtgattgcaaccccttgttgagattagaggagtctcgatattcattggccaaacttaccgcttcga…	35.976660000000003	-5.8573300000000001	2006-08-13	0-20	yes
FM866053	Globigerinoides	ruber-pink	1028	DS	ttgactcaacgcgggaaatcttaccgggtccggacatatcgaggattgacagacagttaccatgccctttcgaaaggagtcaggttttaaacctaatggctctttcatgattatatgataggtggtgcatggccgttcttagttcgtggagtgatctgtctgcttaattgcgtttcaaatttttatttgaggaccaggttttggtttgggtagtggtcctacgatgactgtgaactgtcatgtcttcggatgtgcgactatcggtctaggatcgcatctcagcccctgggactcttttgaacgcaacggacgtgattgcaaccccttgttgagattagaggagtctcgatattcattggccaaacttaccgcttcgagcttgctcgtgcagttttgtta…	35.976660000000003	-5.8573300000000001	2006-08-13	0-20	yes
FM866054	Globigerinoides	ruber-pink	1045	DS	ttgactcaacgcgggaaatcttaccgggtccggacatatcgaggattgacagacagttaccatgccctttcgaaaggagtcaggttttaaacctaatggctctttcatgattatatgataggtggtgcatggccgttcttagttcgtggagtgatctgtctgcttaattgcgtttcaaatttttatttgaggaccaggttttggtttgggtagtggtcctacgatgactgtgaactgtcatgtcttcggatgtgcgactatcggtctaggatcgcatctcagcccctgggactcttttgaacgcaacggacgtgattgcaaccccttgttgagattagaggagtctcgatattcattggccaaacttaccgcttcgagcttgctcgtgcagttttgtta…	35.950000000000003	-5.65	2006-08-14	200-300	yes
FM866055	Globigerinoides	ruber-pink	1048	DS	tgactcaacgcgggaaatcttaccgggtccggacatatcgaggattgacagacagttaccatgccctttcgaaaggagtcaggttttaaacctaatggctctttcatgattatatgataggtggtgcatggccgttcttagttcgtggagtgatctgtctgcttaattgcgtttcaaatttttatttgaggaccaggttttggtttgggtagtggtcctacgatgactgtgaactgtcatgtcttcggatgtgcgactatcggtctaggatcgcatctcagcccctgggactcttttgaacgcaacggacgtgattgcaaccccttgttgagattagaggagtctcgatattcattggccaaacttaccgcttcgagcttgctcgtgcagttttgttag…	35.950000000000003	-5.65	2006-08-14	200-300	yes
FM866056	Globigerinoides	ruber-pink	1052	DS	ttgactcaacgcgggaaatcttaccgggtccggacatatcgaggattgacagacagttaccatgccctttcgaaaggagtcaggttttaaacctaatggctctttcatgattatatgataggtggtgcatggccgttcttagttcgtggagtgatctgtctgcttaattgcgtttcaaatttttatttgaggaccaggttttggtttgggtagtggtcctacgatgactgtgaactgtcatgtcttcggatgtgcgactatcggtctaggatcgcatctcagcccctgggactcttttgaacgcaacggacgtgattgcaaccccttgttgagattagaggagtctcgatattcattggccaaacttaccgcttcgagcttgctcgtgcagttttgtta…	35.950000000000003	-5.65	2006-08-14	100-200	yes
FM866057	Globigerinoides	ruber-pink	1057	DS	ttgactcaacgcgggaaatcttaccgggtccggacatatcgaggattgacagacagttaccatgccctttcgaaaggagtcaggttttaaacctaatggctctttcatgattatatgataggtggtgcatggccgttcttagttcgtggagtgatctgtctgcttaattgcgtttcaaatttttatttgaggaccaggttttggtttgggtagtggtcctacgatgactgtgaactgtcatgtcttcggatgtgcgactatcggtctaggatcgcatctcagcccctgggactcttttgaacgcaacggacgtgattgcaaccccttgttgagattagaggagtctcgatattcattggccaaacttaccgcttcgagcttgctcgtgcagttttgtta…	35.950000000000003	-5.65	2006-08-14	100-200	yes
FM866058	Globigerinoides	ruber-pink	1059	DS	gactcaacgcgggaaatcttaccgggtccggacatatcgaggattgacagacagttaccatgccctttcgaaaggagtcaggttttaaacctaatggctctttcatgattatatgataggtggtgcatggccgttcttagttcgtggagtgatctgtctgcttaattgcgtttcaaatttttatttgaggaccaggttttggtttgggtagtggtcctacgatgactgtgaactgtcatgtcttcggatgtgcgactatcggtctaggatcgcatctcagcccctgggactcttttgaacgcaacggacgtgattgcaaccccttgttgagattagaggagtctcgatattcattggccaaacttaccgcttcgagcttgctcgtgcagttttgttagc…	35.950000000000003	-5.65	2006-08-14	100-200	yes
FM866059	Globigerinoides	ruber-pink	1060	DS	ttgactcaacgcgggaaatcttaccgggtccggacatatcgaggattgacagacagttaccatgccctttcgaaaggagtcaggttttaaacctaatggctctttcatgattatatgataggtggtgcatggccgttcttagttcgtggagtgatctgtctgcttaattgcgtttcaaatttttatttgaggaccaggttttggtttgggtagtggtcctacgatgactgtgaactgtcatgtcttcggatgtgcgactatcggtctaggatcgcatctcagcccctgggactcttttgaacgcaacggacgtgattgcaaccccttgttgagattagaggagtctcgatattcattggccaaacttaccgcttcgagcttgctcgtgcagttttgtta…	35.950000000000003	-5.65	2006-08-14	100-200	yes
FM866060	Globigerinoides	ruber-pink	1075	DS	ttgactcaacgcgggaaatcttaccgggtccggacatatcgaggattgacagacagttaccatgccctttcgaaaggagtcaggttttaaacctaatggctctttcatgattatatgataggtggtgcatggccgttcttagttcgtggagtgatctgtctgcttaattgcgtttcaaatttttatttgaggaccaggttttggtttgggtagtggtcctacgatgactgtgaactgtcatgtcttcggatgtgcgactatcggtctaggatcgcatctcagcccctgggactcttttgaacgcaacggacgtgattgcaaccccttgttgagattagaggagtctcgatattcattggccaaacttaccgcttcgagcttgctcgtgcagttttgtta…	35.950000000000003	-5.65	2006-08-14	50-100	yes
FM866061	Globigerinoides	ruber-pink	1077	DS	ttgactcaacgcgggaaatcttaccgggtccggacatatcgaggattgacagacagttaccatgccctttcgaaaggagtcaggttttaaacctaatggctctttcatgattatatgataggtggtgcatggccgttcttagttcgtggagtgatctgtctgcttaattgcgtttcaaatttttatttgaggaccaggttttggtttgggtagtggtcctacgatgactgtgaactgtcatgtcttcggatgtgcgactatcggtctaggatcgcatctcagcccctgggactcttttgaacgcaacggacgtgattgcaaccccttgttgagattagaggagtctcgatattcattggccaaacttaccgcttcgagcttgctcgtgcagttttgtta…	35.950000000000003	-5.65	2006-08-14	50-100	yes
FM866062	Globigerinoides	ruber-pink	1091	DS	ggaaatcttaccgggtccggacatatcgaggattgacagacagttaccatgccctttcgaaaggagtcaggttttaaacctaatggctctttcatgattatatgataggtggtgcatggccgttcttagttcgtggagtgatctgtctgcttaattgcgtttcaaatttttatttgaggaccaggttttggtttgggtagtggtcctacgatgactgtgaactgtcatgtcttcggatgtgcgactatcggtctaggatcgcatctcagcccctgggactcttttgaacgcaacggacgtgattgcaaccccttgttgagattagaggagtctcgatattcattggccaaacttaccgcttcgagcttgctcgtgcagttttgttagccggtggataaa…	35.950000000000003	-5.65	2006-08-14	0-50	yes
FM866063	Globigerinoides	ruber-pink	1092	DS	ttgactcaacgcgggaaatcttaccgggtccggacatatcgaggattgacagacagttaccatgccctttcgaaaggagtcaggttttaaacctaatggctctttcatgattatatgataggtggtgcatggccgttcttagttcgtggagtgatctgtctgcttaattgcgtttcaaatttttatttgaggaccaggttttggtttgggtagtggtcctacgatgactgtgaactgtcatgtcttcggatgtgcgactatcggtctaggatcgcatctcagcccctgggactcttttgaacgcaacggacgtgattgcaaccccttgttgagattagaggagtctcgatattcattggccaaacttaccgcttcgagcttgctcgtgcagttttgtta…	35.950000000000003	-5.65	2006-08-14	0-50	yes
FM866064	Globigerinoides	ruber-pink	1120	DS	gcgtggagcatgtggcttaatttgactcaacgcgggaaatcttaccgggtccggacatatcgaggattgacagacagttaccatgccctttcgaaaggagtcaggttttaaacctaatggctctttcatgattatatgataggtggtgcatggccgttcttagttcgtggagtgatctgtctgcttaattgcgtttcaaatttttatttgaggaccaggttttggtttgggtagtggtcctacgatgactgtgaactgtcatgtcttcggatgtgcgactatcggtctaggatcgcatctcagcccctgggactcttttgaacgcaacggacgtgattgcaaccccttgttgagattagaggagtctcgatattcattggccaaacttaccgcttcgag…	36.305660000000003	-3.1395	2006-08-17	500-700	yes
FM866065	Globigerinoides	ruber-pink	1128	DS	gcgtggagcatgtggcttaatttgactcaacgcgggaaatcttaccgggtccggacatatcgaggattgacagacagttaccatgccctttcgaaaggagtcaggttttaaacctaatggctctttcatgattatatgataggtggtgcatggccgttcttagttcgtggagtgatctgtctgcttaattgcgtttcaaatttttatttgaggaccaggttttggtttgggtagtggtcctacgatgactgtgaactgtcatgtcttcggatgtgcgactatcggtctaggatcgcatctcagcccctgggactcttttgaacgcaacggacgtgattgcaaccccttgttgagattagaggagtctcgatattcattggccaaacttaccgcttcgag…	36.305660000000003	-3.1395	2006-08-17	500-700	yes
FM866066	Globigerinoides	ruber-pink	1141	DS	ttgactcaacgcgggaaatcttaccgggtccggacatatcgaggattgacagacagttaccatgccctttcgaaaggagtcaggttttaaacctaatggctctttcatgattatatgataggtggtgcatggccgttcttagttcgtggagtgatctgtctgcttaattgcgtttcaaatttttatttgaggaccaggttttggtttgggtagtggtcctacgatgactgtgaactgtcatgtcttcggatgtgcgactatcggtctaggatcgcatctcagcccctgggactcttttgaacgcaacggacgtgattgcaaccccttgttgagattagaggagtctcgatattcattggccaaacttaccgcttcgagcttgctcgtgcagttttgtta…	36.305660000000003	-3.1395	2006-08-17	300-500	yes
FM866067	Globigerinoides	ruber-pink	1182	DS	cgcgtggagcatgtggcttaatttgactcaacgcgggaaatcttaccgggtccggacatatcgaggattgacagacagttaccatgccctttcgaaaggagtcaggttttaaacctaatggctctttcatgattatatgataggtggtgcatggccgttcttagttcgtggagtgatctgtctgcttaattgcgtttcaaatttttatttgaggaccaggttttggtttgggtagtggtcctacgatgactgtgaactgtcatgtcttcggatgtgcgactatcggtctaggatcgcatctcagcccctgggactcttttgaacgcaacggacgtgattgcaaccccttgttgagattagaggagtctcgatattcattggccaaacttaccgcttcga…	36.305660000000003	-3.1395	2006-08-17	100-200	yes
FM866068	Globigerinoides	ruber-pink	1211	DS	cgcgtggagcatgtggcttaatttgactcaacgcgggaaatcttaccgggtccggacatatcgaggattgacagacagttaccatgccctttcgaaaggagtcaggttttaaacctaatggctctttcatgattatatgataggtggtgcatggccgttcttagttcgtggagtgatctgtctgcttaattgcgtttcaaatttttatttgaggaccaggttttggtttgggtagtggtcctacgatgactgtgaactgtcatgtcttcggatgtgcgactatcggtctaggatcgcatctcagcccctgggactcttttgaacgcaacggacgtgattgcaaccccttgttgagattagaggagtctcgatattcattggccaaacttaccgcttcga…	36.305660000000003	-3.1395	2006-08-17	0-100	yes
FM866069	Globigerinoides	ruber-pink	1316	DS	gtggagcatgtggcttaatttgactcaacgcgggaaatcttaccgggtccggacatatcgaggattgacagacagttaccatgccctttcgaaaggagtcaggttttaaacctaatggctctttcatgattatatgataggtggtgcatggccgttcttagttcgtggagtgatctgtctgcttaattgcgtttcaaatttttatttgaggaccaggttttggtttgggtagtggtcctacgatgactgtgaactgtcatgtcttcggatgtgcgactatcggtctaggatcgcatctcagcccctgggactcttttgaacgcaacggacgtgattgcaaccccttgttgagattagaggagtctcgatattcattggccaaacttaccgcttcgagct…	35.91666	-0.51666000000000001	2006-08-20	300-500	yes
FM866070	Globigerinoides	ruber-pink	1317	DS	tatcgaggattgacagacagttaccatgccctttcgaaaggagtcaggttttaaacctaatggctctttcatgattatatgataggtggtgcatggccgttcttagttcgtggagtgatctgtctgcttaattgcgtttcaaatttttatttgaggaccaggttttggtttgggtagtggtcctacgatgactgtgaactgtcatgtcttcggatgtgcgactatcggtctaggatcgcatctcagcccctgggactcttttgaacgcaacggacgtgattgcaaccccttgttgagattagaggagtctcgatattcattggccaaacttaccgcttcgagcttgctcgtgcagttttgttagccggtggataaactcgggggactgctgactataac…	35.91666	-0.51666000000000001	2006-08-20	300-500	yes
FM866071	Globigerinoides	ruber-pink	1339	DS	cgcgtggagcatgtggcttaatttgactcaacgcgggaaatcttaccgggtccggacatatcgaggattgacagacagttaccatgccctttcgaaaggagtcaggttttaaacctaatggctctttcatgattatatgataggtggtgcatggccgttcttagttcgtggagtgatctgtctgcttaattgcgtttcaaatttttatttgaggaccaggttttggtttgggtagtggtcctacgatgactgtgaactgtcatgtcttcggatgtgcgactatcggtctaggatcgcatctcagcccctgggactcttttgaacgcaacggacgtgattgcaaccccttgttgagattagaggagtctcgatattcattggccaaacttaccgcttcga…	35.91666	-0.51666000000000001	2006-08-20	200-300	yes
FM866072	Globigerinoides	ruber-pink	1351	DS	cgtggagcatgtggcttaatttgactcaacgcgggaaatcttaccgggtccggacatatcgaggattgacagacagttaccatgccctttcgaaaggagtcaggttttaaacctaatggctctttcatgattatatgataggtggtgcatggccgttcttagttcgtggagtgatctgtctgcttaattgcgtttcaaatttttatttgaggaccaggttttggtttgggtagtggtcctacgatgactgtgaactgtcatgtcttcggatgtgcgactatcggtctaggatcgcatctcagcccctgggactcttttgaacgcaacggacgtgattgcaaccccttgttgagattagaggagtctcgatattcattggccaaacttaccgcttcgagc…	35.91666	-0.51666000000000001	2006-08-20	100-200	yes
FM866073	Globigerinoides	ruber-pink	1353	DS	gtggagcatgtggcttaatttgactcaacgcgggaaatcttaccgggtccggacatatcgaggattgacagacagttaccatgccctttcgaaaggagtcaggttttaaacctaatggctctttcatgattatatgataggtggtgcatggccgttcttagttcgtggagtgatctgtctgcttaattgcgtttcaaatttttatttgaggaccaggttttggtttgggtagtggtcctacgatgactgtgaactgtcatgtcttcggatgtgcgactatcggtctaggatcgcatctcagcccctgggactcttttgaacgcaacggacgtgattgcaaccccttgttgagattagaggagtctcgatattcattggccaaacttaccgcttcgagct…	35.91666	-0.51666000000000001	2006-08-20	100-200	yes
FM866074	Globigerinoides	ruber-pink	1361	DS	cgcgtggagcatgtggcttaatttgactcaacgcgggaaatcttaccgggtccggacatatcgaggattgacagacagttaccatgccctttcgaaaggagtcaggttttaaacctaatggctctttcatgattatatgataggtggtgcatggccgttcttagttcgtggagtgatctgtctgcttaattgcgtttcaaatttttatttgaggaccaggttttggtttgggtagtggtcctacgatgactgtgaactgtcatgtcttcggatgtgcgactatcggtctaggatcgcatctcagcccctgggactcttttgaacgcaacggacgtgattgcaaccccttgttgagattagaggagtctcgatattcattggccaaacttaccgcttcga…	35.91666	-0.51666000000000001	2006-08-20	100-200	yes
FM866075	Globigerinoides	ruber-pink	1363	DS	atcttaccgggtccggacatatcgaggattgacagacagttaccatgccctttcgaaaggagtcaggttttaaacctaatggctctttcatgattatatgataggtggtgcatggccgttcttagttcgtggagtgatctgtctgcttaattgcgtttcaaatttttatttgaggaccaggttttggtttgggtagtggtcctacgatgactgtgaactgtcatgtcttcggatgtgcgactatcggtctaggatcgcatctcagcccctgggactcttttgaacgcaacggacgtgattgcaaccccttgttgagattagaggagtctcgatattcattggccaaacttaccgcttcgagcttgctcgtgcagttttgttagccggtggataaactcg…	35.91666	-0.51666000000000001	2006-08-20	0-100	yes
FM866076	Globigerinoides	ruber-pink	1365	DS	cgcgtggagcatgtggcttaatttgactcaacgcgggaaatcttaccgggtccggacatatcgaggattgacagacagttaccatgccctttcgaaaggagtcaggttttaaacctaatggctctttcatgattatatgataggtggtgcatggccgttcttagttcgtggagtgatctgtctgcttaattgcgtttcaaatttttatttgaggaccaggttttggtttgggtagtggtcctacgatgactgtgaactgtcatgtcttcggatgtgcgactatcggtctaggatcgcatctcagcccctgggactcttttgaacgcaacggacgtgattgcaaccccttgttgagattagaggagtctcgatattcattggccaaacttaccgcttcga…	35.91666	-0.51666000000000001	2006-08-20	0-100	yes
FM866077	Globigerinoides	ruber-pink	1366	DS	cgggaaatcttaccgggtccggacatatcgaggattgacagacagttaccatgccctttcgaaaggagtcaggttttaaacctaatggctctttcatgattatatgataggtggtgcatggccgttcttagttcgtggagtgatctgtctgcttaattgcgtttcaaatttttatttgaggaccaggttttggtttgggtagtggtcctacgatgactgtgaactgtcatgtcttcggatgtgcgactatcggtctaggatcgcatctcagcccctgggactcttttgaacgcaacggacgtgattgcaaccccttgttgagattagaggagtctcgatattcattggccaaacttaccgcttcgagcttgctcgtgcagttttgttagccggtggata…	35.91666	-0.51666000000000001	2006-08-20	0-100	yes
FM866078	Globigerinoides	ruber-pink	1368	DS	cgcgtggagcatgtggcttaatttgactcaacgcgggaaatcttaccgggtccggacatatcgaggattgacagacagttaccatgccctttcgaaaggagtcaggttttaaacctaatggctctttcatgattatatgataggtggtgcatggccgttcttagttcgtggagtgatctgtctgcttaattgcgtttcaaatttttatttgaggaccaggttttggtttgggtagtggtcctacgatgactgtgaactgtcatgtcttcggatgtgcgactatcggtctaggatcgcatctcagcccctgggactcttttgaacgcaacggacgtgattgcaaccccttgttgagattagaggagtctcgatattcattggccaaacttaccgcttcga…	35.91666	-0.51666000000000001	2006-08-20	0-100	yes
FM866079	Globigerinoides	ruber-pink	1370	DS	aacgcgggaaatcttaccgggtccggacatatcgaggattgacagacagttaccatgccctttcgaaaggagtcaggttttaaacctaatggctctttcatgattatatgataggtggtgcatggccgttcttagttcgtggagtgatctgtctgcttaattgcgtttcaaatttttatttgaggaccaggttttggtttgggtagtggtcctacgatgactgtgaactgtcatgtcttcggatgtgcgactatcggtctaggatcgcatctcagcccctgggactcttttgaacgcaacggacgtgattgcaaccccttgttgagattagaggagtctcgatattcattggccaaacttaccgcttcgagcttgctcgtgcagttttgttagccggtg…	35.91666	-0.51666000000000001	2006-08-20	0-100	yes
FM866080	Globigerinoides	ruber-pink	1372	DS	ttgactcaacgcgggaaatcttaccgggtccggacatatcgaggattgacagacagttaccatgccctttcgaaaggagtcaggttttaaacctaatggctctttcatgattatatgataggtggtgcatggccgttcttagttcgtggagtgatctgtctgcttaattgcgtttcaaatttttatttgaggaccaggttttggtttgggtagtggtcctacgatgactgtgaactgtcatgtcttcggatgtgcgactatcggtctaggatcgcatctcagcccctgggactcttttgaacgcaacggacgtgattgcaaccccttgttgagattagaggagtctcgatattcattggccaaacttaccgcttcgagcttgctcgtgcagttttgtta…	35.91666	-0.51666000000000001	2006-08-20	0-100	yes
FM866081	Globigerinoides	ruber-pink	1373	DS	tgactcaacgcgggaaatcttaccgggtccggacatatcgaggattgacagacagttaccatgccctttcgaaaggagtcaggttttaaacctaatggctctttcatgattatatgataggtggtgcatggccgttcttagttcgtggagtgatctgtctgcttaattgcgtttcaaatttttatttgaggaccaggttttggtttgggtagtggtcctacgatgactgtgaactgtcatgtcttcggatgtgcgactatcggtctaggatcgcatctcagcccctgggactcttttgaacgcaacggacgtgattgcaaccccttgttgagattagaggagtctcgatattcattggccaaacttaccgcttcgagcttgctcgtgcagttttgttag…	35.91666	-0.51666000000000001	2006-08-20	0-100	yes
FM866082	Globigerinoides	ruber-pink	1379	DS	aacgcgggaaatcttaccgggtccggacatatcgaggattgacagacagttaccatgccctttcgaaaggagtcaggttttaaacctaatggctctttcatgattatatgataggtggtgcatggccgttcttagttcgtggagtgatctgtctgcttaattgcgtttcaaatttttatttgaggaccaggttttggtttgggtagtggtcctacgatgactgtgaactgtcatgtcttcggatgtgcgactatcggtctaggatcgcatctcagcccctgggactcttttgaacgcaacggacgtgattgcaaccccttgttgagattagaggagtctcgatattcattggccaaacttaccgcttcgagcttgctcgtgcagttttgttagccggtg…	35.91666	-0.51666000000000001	2006-08-20	0-100	yes
FM866083	Globigerinoides	ruber-pink	1380	DS	ttgactcaacgcgggaaatcttaccgggtccggacatatcgaggattgacagacagttaccatgccctttcgaaaggagtcaggttttaaacctaatggctctttcatgattatatgataggtggtgcatggccgttcttagttcgtggagtgatctgtctgcttaattgcgtttcaaatttttatttgaggaccaggttttggtttgggtagtggtcctacgatgactgtgaactgtcatgtcttcggatgtgcgactatcggtctaggatcgcatctcagcccctgggactcttttgaacgcaacggacgtgattgcaaccccttgttgagattagaggagtctcgatattcattggccaaacttaccgcttcgagcttgctcgtgcagttttgtta…	35.91666	-0.51666000000000001	2006-08-20	0-100	yes
FM866084	Globigerinoides	ruber-pink	1411	DS	tgactcaacgcgggaaatcttaccgggtccggacatatcgaggattgacagacagttaccatgccctttcgaaaggagtcaggttttaaacctaatggctctttcatgattatatgataggtggtgcatggccgttcttagttcgtggagtgatctgtctgcttaattgcgtttcaaatttttatttgaggaccaggttttggtttgggtagtggtcctacgatgactgtgaactgtcatgtcttcggatgtgcgactatcggtctaggatcgcatctcagcccctgggactcttttgaacgcaacggacgtgattgcaaccccttgttgagattagaggagtctcgatattcattggccaaacttaccgcttcgagcttgctcgtgcagttttgttag…	38.916330000000002	3.1498300000000001	2006-08-22	500-700	yes
FM866085	Globigerinoides	ruber-pink	1424	DS	tatcgaggattgacagacagttaccatgccctttcgaaaggagtcaggttttaaacctaatggctctttcatgattatatgataggtggtgcatggccgttcttagttcgtggagtgatctgtctgcttaattgcgtttcaaatttttatttgaggaccaggttttggtttgggtagtggtcctacgatgactgtgaactgtcatgtcttcggatgtgcgactatcggtctaggatcgcatctcagcccctgggactcttttgaacgcaacggacgtgattgcaaccccttgttgagattagaggagtctcgatattcattggccaaacttaccgcttcgagcttgctcgtgcagttttgttagccggtggataaactcgggggactgctgactataac…	38.916330000000002	3.1498300000000001	2006-08-22	300-500	yes
FM866086	Globigerinoides	ruber-pink	1497	DS	aacgcgggaaatcttaccgggtccggacatatcgaggattgacagacagttaccatgccctttcgaaaggagtcaggttttaaacctaatggctctttcatgattatatgataggtggtgcatggccgttcttagttcgtggagtgatctgtctgcttaattgcgtttcaaatttttatttgaggaccaggttttggtttgggtagtggtcctacgatgactgtgaactgtcatgtcttcggatgtgcgactatcggtctaggatcgcatctcagcccctgggactcttttgaacgcaacggacgtgattgcaaccccttgttgagattagaggagtctcgatattcattggccaaacttaccgcttcgagcttgctcgtgcagttttgttagccggtg…	38.916330000000002	3.1498300000000001	2006-08-22	0-100	yes
FM866087	Globigerinoides	ruber-pink	1508	DS	aacgcgggaaatcttaccgggtccggacatatcgaggattgacagacagttaccatgccctttcgaaaggagtcaggttttaaacctaatggctctttcatgattatatgataggtggtgcatggccgttcttagttcgtggagtgatctgtctgcttaattgcgtttcaaatttttatttgaggaccaggttttggtttgggtagtggtcctacgatgactgtgaactgtcatgtcttcggatgtgcgactatcggtctaggatcgcatctcagcccctgggactcttttgaacgcaacggacgtgattgcaaccccttgttgagattagaggagtctcgatattcattggccaaacttaccgcttcgagcttgctcgtgcagttttgttagccggtg…	38.916330000000002	3.1498300000000001	2006-08-22	0-100	yes
FM866088	Globigerinoides	ruber-pink	1510	DS	aacgcgggaaatcttaccgggtccggacatatcgaggattgacagacagttaccatgccctttcgaaaggagtcaggttttaaacctaatggctctttcatgattatatgataggtggtgcatggccgttcttagttcgtggagtgatctgtctgcttaattgcgtttcaaatttttatttgaggaccaggttttggtttgggtagtggtcctacgatgactgtgaactgtcatgtcttcggatgtgcgactatcggtctaggatcgcatctcagcccctgggactcttttgaacgcaacggacgtgattgcaaccccttgttgagattagaggagtctcgatattcattggccaaacttaccgcttcgagcttgctcgtgcagttttgttagccggtg…	38.916330000000002	3.1498300000000001	2006-08-22	0-100	yes
FM866089	Globigerinoides	ruber-pink	1511	DS	aacgcgggaaatcttaccgggtccggacatatcgaggattgacagacagttaccatgccctttcgaaaggagtcaggttttaaacctaatggctctttcatgattatatgataggtggtgcatggccgttcttagttcgtggagtgatctgtctgcttaattgcgtttcaaatttttatttgaggaccaggttttggtttgggtagtggtcctacgatgactgtgaactgtcatgtcttcggatgtgcgactatcggtctaggatcgcatctcagcccctgggactcttttgaacgcaacggacgtgattgcaaccccttgttgagattagaggagtctcgatattcattggccaaacttaccgcttcgagcttgctcgtgcagttttgttagccggtg…	38.916330000000002	3.1498300000000001	2006-08-22	0-100	yes
FM866090	Globigerinoides	ruber-pink	1526	DS	tgactcaacgcgggaaatcttaccgggtccggacatatcgaggattgacagacagttaccatgccctttcgaaaggagtcaggttttaaacctaatggctctttcatgattatatgataggtggtgcatggccgttcttagttcgtggagtgatctgtctgcttaattgcgtttcaaatttttatttgaggaccaggttttggtttgggtagtggtcctacgatgactgtgaactgtcatgtcttcggatgtgcgactatcggtctaggatcgcatctcagcccctgggactcttttgaacgcaacggacgtgattgcaaccccttgttgagattagaggagtctcgatattcattggccaaacttaccgcttcgagcttgctcgtgcagttttgttag…	39.112830000000002	2.7503299999999999	2006-08-23	0	yes
FM866091	Globigerinoides	ruber-pink	1530	DS	ttgactcaacgcgggaaatcttaccgggtccggacatatcgaggattgacagacagttaccatgccctttcgaaaggagtcaggttttaaacctaatggctctttcatgattatatgataggtggtgcatggccgttcttagttcgtggagtgatctgtctgcttaattgcgtttcaaatttttatttgaggaccaggttttggtttgggtagtggtcctacgatgactgtgaactgtcatgtcttcggatgtgcgactatcggtctaggatcgcatctcagcccctgggactcttttgaacgcaacggacgtgattgcaaccccttgttgagattagaggagtctcgatattcattggccaaacttaccgcttcgagcttgctcgtgcagttttgtta…	39.112830000000002	2.7503299999999999	2006-08-23	0	yes
FM866092	Globigerinoides	ruber-pink	1531	DS	aacgcgggaaatcttaccgggtccggacatatcgaggattgacagacagttaccatgccctttcgaaaggagtcaggttttaaacctaatggctctttcatgattatatgataggtggtgcatggccgttcttagttcgtggagtgatctgtctgcttaattgcgtttcaaatttttatttgaggaccaggttttggtttgggtagtggtcctacgatgactgtgaactgtcatgtcttcggatgtgcgactatcggtctaggatcgcatctcagcccctgggactcttttgaacgcaacggacgtgattgcaaccccttgttgagattagaggagtctcgatattcattggccaaacttaccgcttcgagcttgctcgtgcagttttgttagccggtg…	39.112830000000002	2.7503299999999999	2006-08-23	0	yes
FM866093	Globigerinoides	ruber-pink	1532	DS	agacagttaccatgccctttcgaaaggagtcaggttttaaacctaatggctctttcatgattatatgataggtggtgcatggccgttcttagttcgtggagtgatctgtctgcttaattgcgtttcaaatttttatttgaggaccaggttttggtttgggtagtggtcctacgatgactgtgaactgtcatgtcttcggatgtgcgactatcggtctaggatcgcatctcagcccctgggactcttttgaacgcaacggacgtgattgcaaccccttgttgagattagaggagtctcgatattcattggccaaacttaccgcttcgagcttgctcgtgcagttttgttagccggtggataaactcgggggactgctgactataaccatttctcaaaaca…	39.112830000000002	2.7503299999999999	2006-08-23	0	yes
FM866094	Globigerinoides	ruber-pink	1533	DS	ttgactcaacgcgggaaatcttaccgggtccggacatatcgaggattgacagacagttaccatgccctttcgaaaggagtcaggttttaaacctaatggctctttcatgattatatgataggtggtgcatggccgttcttagttcgtggagtgatctgtctgcttaattgcgtttcaaatttttatttgaggaccaggttttggtttgggtagtggtcctacgatgactgtgaactgtcatgtcttcggatgtgcgactatcggtctaggatcgcatctcagcccctgggactcttttgaacgcaacggacgtgattgcaaccccttgttgagattagaggagtctcgatattcattggccaaacttaccgcttcgagcttgctcgtgcagttttgtta…	39.112830000000002	2.7503299999999999	2006-08-23	0	yes
FM866095	Globigerinoides	ruber-pink	1534	DS	aacgcgggaaatcttaccgggtccggacatatcgaggattgacagacagttaccatgccctttcgaaaggagtcaggttttaaacctaatggctctttcatgattatatgataggtggtgcatggccgttcttagttcgtggagtgatctgtctgcttaattgcgtttcaaatttttatttgaggaccaggttttggtttgggtagtggtcctacgatgactgtgaactgtcatgtcttcggatgtgcgactatcggtctaggatcgcatctcagcccctgggactcttttgaacgcaacggacgtgattgcaaccccttgttgagattagaggagtctcgatattcattggccaaacttaccgcttcgagcttgctcgtgcagttttgttagccggtg…	39.112830000000002	2.7503299999999999	2006-08-23	0	yes
FM866096	Globigerinoides	ruber-pink	1539	DS	tttgactcaacgcgggaaatcttaccgggtccggacatatcgaggattgacagacagttaccatgccctttcgaaaggagtcaggttttaaacctaatggctctttcatgattatatgataggtggtgcatggccgttcttagttcgtggagtgatctgtctgcttaattgcgtttcaaatttttatttgaggaccaggttttggtttgggtagtggtcctacgatgactgtgaactgtcatgtcttcggatgtgcgactatcggtctaggatcgcatctcagcccctgggactcttttgaacgcaacggacgtgattgcaaccccttgttgagattagaggagtctcgatattcattggccaaacttaccgcttcgagcttgctcgtgcagttttgtt…	39.112830000000002	2.7503299999999999	2006-08-23	0	yes
FM866097	Globigerinoides	ruber-pink	1543	DS	atttgactcaacgcgggaaatcttaccgggtccggacatatcgaggattgacagacagttaccatgccctttcgaaaggagtcaggttttaaacctaatggctctttcatgattatatgataggtggtgcatggccgttcttagttcgtggagtgatctgtctgcttaattgcgtttcaaatttttatttgaggaccaggttttggtttgggtagtggtcctacgatgactgtgaactgtcatgtcttcggatgtgcgactatcggtctaggatcgcatctcagcccctgggactcttttgaacgcaacggacgtgattgcaaccccttgttgagattagaggagtctcgatattcattggccaaacttaccgcttcgagcttgctcgtgcagttttgt…	39.234499999999997	2.7433299999999998	2006-08-23	0	yes
FM866098	Globigerinoides	ruber-pink	1553	DS	aacgcgggaaatcttaccgggtccggacatatcgaggattgacagacagttaccatgccctttcgaaaggagtcaggttttaaacctaatggctctttcatgattatatgataggtggtgcatggccgttcttagttcgtggagtgatctgtctgcttaattgcgtttcaaatttttatttgaggaccaggttttggtttgggtagtggtcctacgatgactgtgaactgtcatgtcttcggatgtgcgactatcggtctaggatcgcatctcagcccctgggactcttttgaacgcaacggacgtgattgcaaccccttgttgagattagaggagtctcgatattcattggccaaacttaccgcttcgagcttgctcgtgcagttttgttagccggtg…	39.234499999999997	2.7433299999999998	2006-08-23	0	yes
FM866099	Globigerinoides	ruber-pink	1557	DS	gacagacagttaccatgccctttcgaaaggagtcaggttttaaacctaatggctctttcatgattatatgataggtggtgcatggccgttcttagttcgtggagtgatctgtctgcttaattgcgtttcaaatttttatttgaggaccaggttttggtttgggtagtggtcctacgatgactgtgaactgtcatgtcttcggatgtgcgactatcggtctaggatcgcatctcagcccctgggactcttttgaacgcaacggacgtgattgcaaccccttgttgagattagaggagtctcgatattcattggccaaacttaccgcttcgagcttgctcgtgcagttttgttagccggtggataaactcgggggactgctgactataaccatttctcaaa…	39.234499999999997	2.7433299999999998	2006-08-23	0	yes
FM866100	Globigerinoides	ruber-pink	1564	DS	ttgactcaacgcgggaaatcttaccgggtccggacatatcgaggattgacagacagttaccatgccctttcgaaaggagtcaggttttaaacctaatggctctttcatgattatatgataggtggtgcatggccgttcttagttcgtggagtgatctgtctgcttaattgcgtttcaaatttttatttgaggaccaggttttggtttgggtagtggtcctacgatgactgtgaactgtcatgtcttcggatgtgcgactatcggtctaggatcgcatctcagcccctgggactcttttgaacgcaacggacgtgattgcaaccccttgttgagattagaggagtctcgatattcattggccaaacttaccgcttcgagcttgctcgtgcagttttgtta…	39.234499999999997	2.7433299999999998	2006-08-23	0	yes
FM866101	Globigerinoides	ruber-pink	1565	DS	ttgactcaacgcgggaaatcttaccgggtccggacatatcgaggattgacagacagttaccatgccctttcgaaaggagtcaggttttaaacctaatggctctttcatgattatatgataggtggtgcatggccgttcttagttcgtggagtgatctgtctgcttaattgcgtttcaaatttttatttgaggaccaggttttggtttgggtagtggtcctacgatgactgtgaactgtcatgtcttcggatgtgcgactatcggtctaggatcgcatctcagcccctgggactcttttgaacgcaacggacgtgattgcaaccccttgttgagattagaggagtctcgatattcattggccaaacttaccgcttcgagcttgctcgtgcagttttgtta…	39.234499999999997	2.7433299999999998	2006-08-23	0	yes
FM866102	Globigerinoides	ruber-pink	1566	DS	ttgactcaacgcgggaaatcttaccgggtccggacatatcgaggattgacagacagttaccatgccctttcgaaaggagtcaggttttaaacctaatggctctttcatgattatatgataggtggtgcatggccgttcttagttcgtggagtgatctgtctgcttaattgcgtttcaaatttttatttgaggaccaggttttggtttgggtagtggtcctacgatgactgtgaactgtcatgtcttcggatgtgcgactatcggtctaggatcgcatctcagcccctgggactcttttgaacgcaacggacgtgattgcaaccccttgttgagattagaggagtctcgatattcattggccaaacttaccgcttcgagcttgctcgtgcagttttgtta…	39.234499999999997	2.7433299999999998	2006-08-23	0	yes
FM866103	Globigerinoides	ruber-pink	1567	DS	ttgactcaacgcgggaaatcttaccgggtccggacatatcgaggattgacagacagttaccatgccctttcgaaaggagtcaggttttaaacctaatggctctttcatgattatatgataggtggtgcatggccgttcttagttcgtggagtgatctgtctgcttaattgcgtttcaaatttttatttgaggaccaggttttggtttgggtagtggtcctacgatgactgtgaactgtcatgtcttcggatgtgcgactatcggtctaggatcgcatctcagcccctgggactcttttgaacgcaacggacgtgattgcaaccccttgttgagattagaggagtctcgatattcattggccaaacttaccgcttcgagcttgctcgtgcagttttgtta…	39.234499999999997	2.7433299999999998	2006-08-23	0	yes
FM866104	Globigerinoides	ruber-pink	1571	DS	aacgcgggaaatcttaccgggtccggacatatcgaggattgacagacagttaccatgccctttcgaaaggagtcaggttttaaacctaatggctctttcatgattatatgataggtggtgcatggccgttcttagttcgtggagtgatctgtctgcttaattgcgtttcaaatttttatttgaggaccaggttttggtttgggtagtggtcctacgatgactgtgaactgtcatgtcttcggatgtgcgactatcggtctaggatcgcatctcagcccctgggactcttttgaacgcaacggacgtgattgcaaccccttgttgagattagaggagtctcgatattcattggccaaacttaccgcttcgagcttgctcgtgcagttttgttagccggtg…	39.234499999999997	2.7433299999999998	2006-08-23	0	yes
FM866105	Globigerinoides	ruber-pink	1573	DS	ttgactcaacgcgggaaatcttaccgggtccggacatatcgaggattgacagacagttaccatgccctttcgaaaggagtcaggttttaaacctaatggctctttcatgattatatgataggtggtgcatggccgttcttagttcgtggagtgatctgtctgcttaattgcgtttcaaatttttatttgaggaccaggttttggtttgggtagtggtcctacgatgactgtgaactgtcatgtcttcggatgtgcgactatcggtctaggatcgcatctcagcccctgggactcttttgaacgcaacggacgtgattgcaaccccttgttgagattagaggagtctcgatattcattggccaaacttaccgcttcgagcttgctcgtgcagttttgtta…	39.234499999999997	2.7433299999999998	2006-08-23	0	yes
FM866106	Globigerinoides	ruber-pink	1575	DS	aacgcgggaaatcttaccgggtccggacatatcgaggattgacagacagttaccatgccctttcgaaaggagtcaggttttaaacctaatggctctttcatgattatatgataggtggtgcatggccgttcttagttcgtggagtgatctgtctgcttaattgcgtttcaaatttttatttgaggaccaggttttggtttgggtagtggtcctacgatgactgtgaactgtcatgtcttcggatgtgcgactatcggtctaggatcgcatctcagcccctgggactcttttgaacgcaacggacgtgattgcaaccccttgttgagattagaggagtctcgatattcattggccaaacttaccgcttcgagcttgctcgtgcagttttgttagccggtg…	39.234499999999997	2.7433299999999998	2006-08-23	0	yes
FM866107	Globigerinoides	ruber-pink	1661	DS	aacgcgggaaatcttaccgggtccggacatatcgaggattgacagacagttaccatgccctttcgaaaggagtcaggttttaaacctaatggctctttcatgattatatgataggtggtgcatggccgttcttagttcgtggagtgatctgtctgcttaattgcgtttcaaatttttatttgaggaccaggttttggtttgggtagtggtcctacgatgactgtgaactgtcatgtcttcggatgtgcgactatcggtctaggatcgcatctcagcccctgggactcttttgaacgcaacggacgtgattgcaaccccttgttgagattagaggagtctcgatattcattggccaaacttaccgcttcgagcttgctcgtgcagttttgttagccggtg…	38.961829999999999	2.5249999999999999	2006-08-25	0-100	yes
FM866108	Globigerinoides	ruber-pink	1662	DS	aacgcgggaaatcttaccgggtccggacatatcgaggattgacagacagttaccatgccctttcgaaaggagtcaggttttaaacctaatggctctttcatgattatatgataggtggtgcatggccgttcttagttcgtggagtgatctgtctgcttaattgcgtttcaaatttttatttgaggaccaggttttggtttgggtagtggtcctacgatgactgtgaactgtcatgtcttcggatgtgcgactatcggtctaggatcgcatctcagcccctgggactcttttgaacgcaacggacgtgattgcaaccccttgttgagattagaggagtctcgatattcattggccaaacttaccgcttcgagcttgctcgtgcagttttgttagccggtg…	38.961829999999999	2.5249999999999999	2006-08-25	0-100	yes
FM866109	Globigerinoides	ruber-pink	1663	DS	ttgactcaacgcgggaaatcttaccgggtccggacatatcgaggattgacagacagttaccatgccctttcgaaaggagtcaggttttaaacctaatggctctttcatgattatatgataggtggtgcatggccgttcttagttcgtggagtgatctgtctgcttaattgcgtttcaaatttttatttgaggaccaggttttggtttgggtagtggtcctacgatgactgtgaactgtcatgtcttcggatgtgcgactatcggtctaggatcgcatctcagcccctgggactcttttgaacgcaacggacgtgattgcaaccccttgttgagattagaggagtctcgatattcattggccaaacttaccgcttcgagcttgctcgtgcagttttgtta…	38.961829999999999	2.5249999999999999	2006-08-25	0-100	yes
FM866110	Globigerinoides	ruber-pink	1664	DS	aacgcgggaaatcttaccgggtccggacatatcgaggattgacagacagttaccatgccctttcgaaaggagtcaggttttaaacctaatggctctttcatgattatatgataggtggtgcatggccgttcttagttcgtggagtgatctgtctgcttaattgcgtttcaaatttttatttgaggaccaggttttggtttgggtagtggtcctacgatgactgtgaactgtcatgtcttcggatgtgcgactatcggtctaggatcgcatctcagcccctgggactcttttgaacgcaacggacgtgattgcaaccccttgttgagattagaggagtctcgatattcattggccaaacttaccgcttcgagcttgctcgtgcagttttgttagccggtg…	38.961829999999999	2.5249999999999999	2006-08-25	0-100	yes
FM866111	Globigerinoides	ruber-pink	1665	DS	ttgactcaacgcgggaaatcttaccgggtccggacatatcgaggattgacagacagttaccatgccctttcgaaaggagtcaggttttaaacctaatggctctttcatgattatatgataggtggtgcatggccgttcttagttcgtggagtgatctgtctgcttaattgcgtttcaaatttttatttgaggaccaggttttggtttgggtagtggtcctacgatgactgtgaactgtcatgtcttcggatgtgcgactatcggtctaggatcgcatctcagcccctgggactcttttgaacgcaacggacgtgattgcaaccccttgttgagattagaggagtctcgatattcattggccaaacttaccgcttcgagcttgctcgtgcagttttgtta…	38.961829999999999	2.5249999999999999	2006-08-25	0-100	yes
FM866112	Globigerinoides	ruber-pink	1666	DS	ttgactcaacgcgggaaatcttaccgggtccggacatatcgaggattgacagacagttaccatgccctttcgaaaggagtcaggttttaaacctaatggctctttcatgattatatgataggtggtgcatggccgttcttagttcgtggagtgatctgtctgcttaattgcgtttcaaatttttatttgaggaccaggttttggtttgggtagtggtcctacgatgactgtgaactgtcatgtcttcggatgtgcgactatcggtctaggatcgcatctcagcccctgggactcttttgaacgcaacggacgtgattgcaaccccttgttgagattagaggagtctcgatattcattggccaaacttaccgcttcgagcttgctcgtgcagttttgtta…	38.961829999999999	2.5249999999999999	2006-08-25	0-100	yes
FM866113	Globigerinoides	ruber-pink	1667	DS	ttgactcaacgcgggaaatcttaccgggtccggacatatcgaggattgacagacagttaccatgccctttcgaaaggagtcaggttttaaacctaatggctctttcatgattatatgataggtggtgcatggccgttcttagttcgtggagtgatctgtctgcttaattgcgtttcaaatttttatttgaggaccaggttttggtttgggtagtggtcctacgatgactgtgaactgtcatgtcttcggatgtgcgactatcggtctaggatcgcatctcagcccctgggactcttttgaacgcaacggacgtgattgcaaccccttgttgagattagaggagtctcgatattcattggccaaacttaccgcttcgagcttgctcgtgcagttttgtta…	38.961829999999999	2.5249999999999999	2006-08-25	0-100	yes
FM866114	Globigerinoides	ruber-pink	1668	DS	aacgcgggaaatcttaccgggtccggacatatcgaggattgacagacagttaccatgccctttcgaaaggagtcaggttttaaacctaatggctctttcatgattatatgataggtggtgcatggccgttcttagttcgtggagtgatctgtctgcttaattgcgtttcaaatttttatttgaggaccaggttttggtttgggtagtggtcctacgatgactgtgaactgtcatgtcttcggatgtgcgactatcggtctaggatcgcatctcagcccctgggactcttttgaacgcaacggacgtgattgcaaccccttgttgagattagaggagtctcgatattcattggccaaacttaccgcttcgagcttgctcgtgcagttttgttagccggtg…	38.961829999999999	2.5249999999999999	2006-08-25	0-100	yes
FM866115	Globigerinoides	ruber-pink	1669	DS	gcttaatttgactcaacgcgggaaatcttaccgggtccggacatatcgaggattgacagacagttaccatgccctttcgaaaggagtcaggttttaaacctaatggctctttcatgattatatgataggtggtgcatggccgttcttagttcgtggagtgatctgtctgcttaattgcgtttcaaatttttatttgaggaccaggttttggtttgggtagtggtcctacgatgactgtgaactgtcatgtcttcggatgtgcgactatcggtctaggatcgcatctcagcccctgggactcttttgaacgcaacggacgtgattgcaaccccttgttgagattagaggagtctcgatattcattggccaaacttaccgcttcgagcttgctcgtgcagt…	38.961829999999999	2.5249999999999999	2006-08-25	0-100	yes
FM866116	Globigerinoides	ruber-pink	1719	DS	cggacatatcgaggattgacagacagttaccatgccctttcgaaaggagtcaggttttaaacctaatggctctttcatgattatatgataggtggtgcatggccgttcttagttcgtggagtgatctgtctgcttaattgcgtttcaaatttttatttgaggaccaggttttggtttgggtagtggtcctacgatgactgtgaactgtcatgtcttcggatgtgcgactatcggtctaggatcgcatctcagcccctgggactcttttgaacgcaacggacgtgattgcaaccccttgttgagattagaggagtctcgatattcattggccaaacttaccgcttcgagcttgctcgtgcagttttgttagccggtggataaactcgggggactgctgac…	33.719329999999999	26.303159999999998	2006-12-30	100-200	yes
FM866117	Globigerinoides	ruber-pink	1733	DS	gacagacagttaccatgccctttcgaaaggagtcaggttttaaacctaatggctctttcatgattatatgataggtggtgcatggccgttcttagttcgtggagtgatctgtctgcttaattgcgtttcaaatttttatttgaggaccaggttttggtttgggtagtggtcctacgatgactgtgaactgtcatgtcttcggatgtgcgactatcggtctaggatcgcatctcagcccctgggactcttttgaacgcaacggacgtgattgcaaccccttgttgagattagaggagtctcgatattcattggccaaacttaccgcttcgagcttgctcgtgcagttttgttagccggtggataaactcgggggactgctgactataaccatttctcaaa…	33.719329999999999	26.303159999999998	2006-12-30	300-500	yes
FM866118	Globigerinoides	ruber-pink	1737	DS	agacagttaccatgccctttcgaaaggagtcaggttttaaacctaatggctctttcatgattatatgataggtggtgcatggccgttcttagttcgtggagtgatctgtctgcttaattgcgtttcaaatttttatttgaggaccaggttttggtttgggtagtggtcctacgatgactgtgaactgtcatgtcttcggatgtgcgactatcggtctaggatcgcatctcagcccctgggactcttttgaacgcaacggacgtgattgcaaccccttgttgagattagaggagtctcgatattcattggccaaacttaccgcttcgagcttgctcgtgcagttttgttagccggtggataaactcgggggactgctgactataaccatttctcaaaaca…	33.725000000000001	26.54466	2007-01-03	0-150	yes
FM866119	Globigerinoides	ruber-pink	1900	DS	ttgacagacagttaccatgccctttcgaaaggagtcaggttttaaacctaatggctctttcatgattatatgataggtggtgcatggccgttcttagttcgtggagtgatctgtctgcttaattgcgtttcaaatttttatttgaggaccaggttttggtttgggtagtggtcctacgatgactgtgaactgtcatgtcttcggatgtgcgactatcggtctaggatcgcatctcagcccctgggactcttttgaacgcaacggacgtgattgcaaccccttgttgagattagaggagtctcgatattcattggccaaacttaccgcttcgagcttgctcgtgcagttttgttagccggtggataaactcgggggactgctgactataaccatttctca…	34.41666	26.11666	2007-01-08	25-50	yes
FM866120	Globigerinoides	ruber-pink	1932	DS	agacagttaccatgccctttcgaaaggagtcaggttttaaacctaatggctctttcatgattatatgataggtggtgcatggccgttcttagttcgtggagtgatctgtctgcttaattgcgtttcaaatttttatttgaggaccaggttttggtttgggtagtggtcctacgatgactgtgaactgtcatgtcttcggatgtgcgactatcggtctaggatcgcatctcagcccctgggactcttttgaacgcaacggacgtgattgcaaccccttgttgagattagaggagtctcgatattcattggccaaacttaccgcttcgagcttgctcgtgcagttttgttagccggtggataaactcgggggactgctgactataaccatttctcaaaaca…	34.41666	26.11666	2007-01-08	0-25	yes
FM866121	Globigerinoides	ruber-pink	1974	DS	agacagttaccatgccctttcgaaaggagtcaggttttaaacctaatggctctttcatgattatatgataggtggtgcatggccgttcttagttcgtggagtgatctgtctgcttaattgcgtttcaaatttttatttgaggaccaggttttggtttgggtagtggtcctacgatgactgtgaactgtcatgtcttcggatgtgcgactatcggtctaggatcgcatctcagcccctgggactcttttgaacgcaacggacgtgattgcaaccccttgttgagattagaggagtctcgatattcattggccaaacttaccgcttcgagcttgctcgtgcagttttgttagccggtggataaactcgggggactgctgactataaccatttctcaaaaca…	34.357500000000002	25.972829999999998	2007-01-11	50-80	yes
FM866122	Globigerinoides	ruber-pink	1995	DS	agacagttaccatgccctttcgaaaggagtcaggttttaaacctaatggctctttcatgattatatgataggtggtgcatggccgttcttagttcgtggagtgatctgtctgcttaattgcgtttcaaatttttatttgaggaccaggttttggtttgggtagtggtcctacgatgactgtgaactgtcatgtcttcggatgtgcgactatcggtctaggatcgcatctcagcccctgggactcttttgaacgcaacggacgtgattgcaaccccttgttgagattagaggagtctcgatattcattggccaaacttaccgcttcgagcttgctcgtgcagttttgttagccggtggataaactcgggggactgctgactataaccatttctcaaaaca…	34.357500000000002	25.972829999999998	2007-01-11	50-100	yes
FM866123	Globigerinoides	ruber-pink	2050	DS	agacagttaccatgccctttcgaaaggagtcaggttttaaacctaatggctctttcatgattatatgataggtggtgcatggccgttcttagttcgtggagtgatctgtctgcttaattgcgtttcaaatttttatttgaggaccaggttttggtttgggtagtggtcctacgatgactgtgaactgtcatgtcttcggatgtgcgactatcggtctaggatcgcatctcagcccctgggactcttttgaacgcaacggacgtgattgcaaccccttgttgagattagaggagtctcgatattcattggccaaacttaccgcttcgagcttgctcgtgcagttttgttagccggtggat	38.333329999999997	18.5	2007-01-21	0-100	yes
FM866124	Globigerinoides	ruber-pink	2093	DS	gacagacagttaccatgccctttcgaaaggagtcaggttttaaacctaatggctctttcatgattatatgataggtggtgcatggccgttcttagttcgtggagtgatctgtctgcttaattgcgtttcaaatttttatttgaggaccaggttttggtttgggtagtggtcctacgatgactgtgaactgtcatgtcttcggatgtgcgactatcggtctaggatcgcatctcagcccctgggactcttttgaacgcaacggacgtgattgcaaccccttgttgagattagaggagtctcgatattcattggccaaacttaccgcttcgagcttgctcgtgcagttttgttagccggtggataaactcgggggactgctgactataaccatttctcaaa…	39.16666	17.74999	2007-01-24	0-100	yes
FM866125	Globigerinoides	ruber-pink	2126	DS	agacagttaccatgccctttcgaaaggagtcaggttttaaacctaatggctctttcatgattatatgataggtggtgcatggccgttcttagttcgtggagtgatctgtctgcttaattgcgtttcaaatttttatttgaggaccaggttttggtttgggtagtggtcctacgatgactgtgaactgtcatgtcttcggatgtgcgactatcggtctaggatcgcatctcagcccctgggactcttttgaacgcaacggacgtgattgcaaccccttgttgagattagaggagtctcgatattcattggccaaacttaccgcttcgagcttgctcgtgcagttttgttagccggtggataaactcgggggactgctgactataaccatttctcaaaaca…	33.66666	28.983329999999999	2007-02-01	0-100	yes
FM866126	Globigerinoides	ruber	157	DS	tgtggcttaatttgactcaacacgggaaatcttaccgggtccggacatatcgaggattgacagacagttatacatgccctacaagtaggagtcaggttttaaacctaatggctctttcatgattatatgataggtggtgcatggccgttcttagttcgtggagtgatctgtctgcttaattgcgtttcaaaatttaacttgaggaccgggttttggtttggctagtggttctacgatgactgtgaactgtcatgtcttcggatgtgcgactattggtctaggatcacatgacttgcccctgggactcttttgaacgcaacggacgtgattgcaaccccttgttgagattagagatagtctcgatattcactggacaaactggctgctttatgcagtctt…	35.500500000000002	-20.234490000000001	2005-05-07	0-100	yes
FM866127	Globigerinoides	ruber	158	DS	agcatgtggcttaatttgactcaacacgggaaatcttaccgggtccggacatatcgaggattgacagacagttatacatgccctacaagtaggagtcaggttttaaacctaatggctctttcatgattatatgataggtggtgcatggccgttcttagttcgtggagtgatctgtctgcttaattgcgtttcaaaatttaacttgaggaccgggttttggtttggctagtggttctacgatgactgtgaactgtcatgtcttcggatgtgcgactattggtctaggatcacatgacttgcccctgggactcttttgaacgcaacggacgtgattgcaaccccttgttgagattagagatagtctcgatattcactggacaaactggctgctttatgcag…	35.500500000000002	-20.234490000000001	2005-05-07	0-100	yes
FM866128	Globigerinoides	ruber	985	DS	atcttaccgggtccggacatatcgaggattgacagacagttatacatgccctacaagtaggagtcaggttttaaacctaatggctctttcatgattatatgataggtggtgcatggccgttcttagttcgtggagtgatctgtctgcttaattgcgtttcaaaatttaacttgaggaccgggttttggtttggctagtggttctacgatgactgtgaactgtcatgtcttcggatgtgcgactattggtctaggatcacatgacttgcccctgggactcttttgaacgcaacggacgtgattgcaaccccttgttgagattagagatagtctcgatattcactggacaaactggctgctttatgcagtcttgttgaatggtggataaactcgggggact…	35.976660000000003	-5.8573300000000001	2006-08-13	150-200	yes
FM866129	Globigerinoides	ruber	1374	DS	aacgcgggaaatcttaccgggtccggacatatcgaggattgacagacagttatacatgccctacaagtaggagtcaggttttaaacctaatggctctttcatgattatatgataggtggtgcatggccgttcttagttcgtggagtgatctgtctgcttaattgcgtttcaaaatttaacttgaggaccgggttttggtttggctagtggttctacgatgactgtgaactgtcatgtcttcggatgtgcgactattggtctaggatcacatgacttgcccctgggactcttttgaacgcaacggacgtgattgcaaccccttgttgagattagagatagtctcgatattcactggacaaactggctgctttatgcagtcttgttgaatggtggataaac…	35.91666	-0.51666000000000001	2006-08-20	0-100	yes
FM866130	Globigerinoides	ruber	1408	DS	aacgcgggaaatcttaccgggtccggacatatcgaggattgacagacagttatacatgccctacaagtaggagtcaggttttaaacctaatggctctttcatgattatatgataggtggtgcatggccgttcttagttcgtggagtgatctgtctgcttaattgcgtttcaaaatttaacttgaggaccgggttttggtttggctagtggttctacgatgactgtgaactgtcatgtcttcggatgtgcgactattggtctaggatcacatgacttgcccctgggactcttttgaacgcaacggacgtgattgcaaccccttgttgagattagagatagtctcgatattcactggacaaactggctgctttatgcagtcttgttgaatggtggataaac…	35.91666	-0.51666000000000001	2006-08-20	0-100	yes
FM866131	Globigerinoides	ruber	1738	DS	cgggatcttaccgggtccggacatatcgaggattgacagacagttatacatgccctacaagtaggagtcaggttttaaacctaatggctctttcatgattatatgataggtggtgcatggccgttcttagttcgtggagtgatctgtctgcttaattgcgtttcaaaatttaacttgaggaccgggttttggtttggctagtggttctacgatgactgtgaactgtcatgtcttcggatgtgcgactattggtctaggatcacatgacttgcccctgggactcttttgaacgcaacggacgtgattgcaaccccttgttgagattagagatagtctcgatattcactggacaaactggctgctttatgcagtcttgttgaatggtggataaactcgggg…	33.725000000000001	26.54466	2007-01-03	0-150	yes
FM866132	Globigerinoides	ruber	1768	DS	agacagttatacatgccctacaagtaggagtcaggttttaaacctaatggctctttcatgattatatgataggtggtgcatggccgttcttagttcgtggagtgatctgtctgcttaattgcgtttcaaaatttaacttgaggaccgggttttggtttggctagtggttctacgatgactgtgaactgtcatgtcttcggatgtgcgactattggtctaggatcacatgacttgcccctgggactcttttgaacgcaacggacgtgattgcaaccccttgttgagattagagatagtctcgatattcactggacaaactggctgctttatgcagtcttgttgaatggtggataaactcgggggactgctgactataaccatttctcaaaacagaggaag…	34.516829999999999	26.23433	2007-01-06	100-200	yes
FM866133	Globigerinoides	ruber	1777	DS	tttctcaaacagaggaggttgcggcaataacaggtctgtgatgccctcagatgtcccgggctgcacacgtgctacaatgagtggcgcaatgtgctaatgtttaagggataagagtgtggtcagtagaacgtcgggatttcccctgacgtctcccccgcacgattatcagccttcccttaacagggcgggcaaccttttcaaaatactggtttgatgttaaagtattgagtcgttttttttggatggtggtttgttaaccaataccatccggcaactgctcgcgagtttgtggttctggcgactcatggtggggaccgacgtttgtaattttttgtcgcgtgtaactaggaatgccttgtactgtcgattcactaagttactgggaatacgtccctgccc…	34.516829999999999	26.23433	2007-01-06	50-100	yes
FM866134	Globigerinoides	ruber	1828	DS	agacagttatacatgccctacaagtaggagtcaggttttaaacctaatggctctttcatgattatatgataggtggtgcatggccgttcttagttcgtggagtgatctgtctgcttaattgcgtttcaaaatttaacttgaggaccgggttttggtttggctagtggttctacgatgactgtgaactgtcatgtcttcggatgtgcgactattggtctaggatcacatgacttgcccctgggactcttttgaacgcaacggacgtgattgcaaccccttgttgagattagagatagtctcgatattcactggacaaactggctgctttatgcagtcttgttgaatggtggataaactcgggggactgctgactataaccatttctcaaaacagaggaag…	34.518000000000001	26.267330000000001	2007-01-06	200-300	yes
FM866135	Globigerinoides	ruber	1885	DS	agacagttatacatgccctacaagtaggagtcaggttttaaacctaatggctctttcatgattatatgataggtggtgcatggccgttcttagttcgtggagtgatctgtctgcttaattgcgtttcaaaatttaacttgaggaccgggttttggtttggctagtggttctacgatgactgtgaactgtcatgtcttcggatgtgcgactattggtctaggatcacatgacttgcccctgggactcttttgaacgcaacggacgtgattgcaaccccttgttgagattagagatagtctcgatattcactggacaaactggctgctttatgcagtcttgttgaatggtggataaactcgggggactgctgactataaccatttctcaaacagaggaagg…	34.41666	26.11666	2007-01-08	200-300	yes
FM866136	Globigerinoides	ruber	1887	DS	cgggaaatcttaccgggtccggacatatcgaggattgacagacagttatacatgccctacaagtaggagtcaggttttaaacctaatggctctttcatgattatatgataggtggtgcatggccgttcttagttcgtggagtgatctgtctgcttaattgcgtttcaaaatttaacttgaggaccgggttttggtttggctagtggttctacgatgactgtgaactgtcatgtcttcggatgtgcgactattggtctaggatcacatgacttgcccctgggactcttttgaacgcaacggacgtgattgcaaccccttgttgagattagagatagtctcgatattcactggacaaactggctgctttatgcagtcttgttgaatggtggataaactcgg…	34.41666	26.11666	2007-01-08	200-300	yes
FM866137	Globigerinoides	tenellus	1516	DS	cgcgtggagcatgtggcttaatttgactcaacacgggaaatcttaccgggtccggacataccgaggattgacagacagttattttgcaactacctgcagagttctaaacttaagagctctttcatgattatatgataggtggtgcatggccgttcttagttcgtggagtgatctgtctgcttaattgcgtttcaaaattttgtactgagtgacaaggtgctgctgtcgaaactgtctaggccgagtgtgaactgtatgtcttttgatatgcgaccatcactcatagacgttatgttttggtggtagcccttggtgctcatttgaacgcaacggacgtgattgcaaccccttgttgagattgattggatctctacgtctactgaaccaaacagtttagcr…	38.916330000000002	3.1498300000000001	2006-08-22	0-100	yes
FM866138	Globigerinoides	tenellus	1517	DS	cgcgtggagcatgtggcttaatttgactcaacacgggaaatcttaccgggtccggacataccgaggattgacagacagttattttgcaactacctgcagagttctaaacttaagagctctttcatgattatatgataggtggtgcatggccgttcttagttcgtggagtgatctgtctgcttaattgcgtttcaaaattttgtactgagtgacaaggtgctgctgtcgaaactgtctaggccgagtgtgaactgtatgtcttttgatatgcgaccatcactcatagacgttatgttttggtggtagcccttggtgctcatttgaacgcaacggacgtgattgcaaccccttgttgagattgattggatctctacgtctactgaaccaaacagtttagcr…	38.916330000000002	3.1498300000000001	2006-08-22	0-100	yes
FM866139	Globigerinoides	tenellus	1518	DS	cgcgtggagcatgtggcttaatttgactcaacacgggaaatcttaccgggtccggacataccgaggattgacagacagttattttgcaactacctgcagagttctaaacttaagagctctttcatgattatatgataggtggtgcatggccgttcttagttcgtggagtgatctgtctgcttaattgcgtttcaaaattttgtactgagtgacaaggtgctgctgtcgaaactgtctaggccgagtgtgaactgtatgtcttttgatatgcgaccatcactcatagacgttatgttttggtggtagcccttggtgctcatttgaacgcaacggacgtgattgcaaccccttgttgagattgattggatctctacgtctactgaaccaaacagtttagcr…	38.916330000000002	3.1498300000000001	2006-08-22	0-100	yes
FM866140	Globigerinoides	tenellus	1520	DS	cgcgtggagcatgtggcttaatttgactcaacacgggaaatcttaccgggtccggacataccgaggattgacagacagttattttgcaactacctgcagagttctaaacttaagagctctttcatgattatatgataggtggtgcatggccgttcttagttcgtggagtgatctgtctgcttaattgcgtttcaaaattttgtactgagtgacaaggtgctgctgtcgaaactgtctaggccgagtgtgaactgtatgtcttttgatatgcgaccatcactcatagacgttatgttttggtggtagcccttggtgctcatttgaacgcaacggacgtgattgcaaccccttgttgagattgattggatctctacgtctactgaaccaaacagtttagcr…	38.916330000000002	3.1498300000000001	2006-08-22	0-100	yes
FM866141	Globigerinoides	tenellus	1522	DS	tgtggataaactcgggggactgctgactataaactttcttcaaaccagaggaaggttgcggcaataacaggtctgtgatgccctcagatgttccgggctgcacacgtgctacatttagtagcgcagtgtgcacattagaagagtgataggttctgcggtttgtatatttaagggctcgtcctagtaaccaaagctccgcagaacatatcaaccttccctttagggggcgggtaacctcttcgaagtgctggcttgattcccgtagttttggcatctctatccttgtcgcagcagccctgagacatagcgaacgctgaaaagtgattccagtcttaggtttgcgacacatgcaattcctggttgactcatcgtgggaactgattcttgtaattatttttc…	38.916330000000002	3.1498300000000001	2006-08-22	0-100	yes
FM866142	Globigerinoides	tenellus	1541	DS	tgtggataaactcgggggactgctgactataaactttcttcaaaccagaggaaggttgcggcaataacaggtctgtgatgccctcagatgttccgggctgcacacgtgctacatttagtagcgcagtgtgcacattagaagagtgataggttctgcggtttgtatatttaagggctcgtcctagtaaccaaagctccgcagaacatatcaaccttccctttagggggcgggtaacctcttcgaagtgctggcttgattcccgtagttttggcatctctatccttgtcgcagcagccctgagacatagcgaacgctgaaaagtgattccagtcttaggtttgcgacacatgcaattcctggttgactcatcgtgggaactgattcttgtaattatttttc…	39.112830000000002	2.7503299999999999	2006-08-23	0	yes
FM866143	Globigerinoides	tenellus	1547	DS	cgtggagcatgtggcttaatttgactcaacacgggaaatcttaccgggtccggacataccgaggattgacagacagttattttgcaactacctgcagagttctaaacttaagagctctttcatgattatatgataggtggtgcatggccgttcttagttcgtggagtgatctgtctgcttaattgcgtttcaaaattttgtactgagtgacaaggtgctgctgtcgaaactgtctaggccgagtgtgaactgtatgtcttttgatatgcgaccatcactcatagacgttatgttttggtggtagcccttggtgctcatttgaacgcaacggacgtgattgcaaccccttgttgagattgattggatctctacgtctactgaaccaaacagtttagcrat…	39.234499999999997	2.7433299999999998	2006-08-23	0	yes
FM866144	Globigerinoides	tenellus	1551	DS	tgtggataaactcgggggactgctgactataaactttcttcaaaccagaggaaggttgcggcaataacaggtctgtgatgccctcagatgttccgggctgcacacgtgctacatttagtagcgcagtgtgcacattagaagagtgataggttctgcggtttgtatatttaagggctcgtcctagtaaccaaagctccgcagaacatatcaaccttccctttagggggcgggtaacctcttcgaagtgctggcttgattcccgtagttttggcatctctatccttgtcgcagcagccctgagacatagcgaacgctgaaaagtgattccagtcttaggtttgcgacacatgcaattcctggttgactcatcgtgggaactgattcttgtaattatttttc…	39.234499999999997	2.7433299999999998	2006-08-23	0	yes
[truncated: 5,994 more rows]
